# Supplementary material for: GATA3-Driven ceRNA Network in Lung Adenocarcinoma Bone Metastasis Progression and Therapeutic Implications
Source: Cancers (Basel). 2025 Feb 6;17(3):559. doi: 10.3390/cancers17030559 (PMC11816722; doi:10.3390/cancers17030559)
Supplement: Supplementary file 1 [file cancers-17-00559-s001.zip]

Archive with 2 entries (2 files):
- Supplementary Figures.pdf
- Supplementary Tables S1-S8.xlsx
