# Supplementary material for: GATA3-Driven ceRNA Network in Lung Adenocarcinoma Bone Metastasis Progression and Therapeutic Implications
Source: Cancers (Basel). 2025 Feb 6;17(3):559. doi: 10.3390/cancers17030559 (PMC11816722; doi:10.3390/cancers17030559)
Supplement: Supplementary file 1 [file cancers-17-00559-s001.zip › Supplementary Tables S1-S8.xlsx]

## Sheet: Table S1
Supplementary Table 1: Clinical Information
Sample ID	Pathology	gender	age	tumor site
A1；B1	Adenocarcinoma	male	69	Right lung
A2；B2	Adenocarcinoma	female	76	Upper left lung
A3；B3	Adenocarcinoma	female	72	Upper right lung
A5；B5	Adenocarcinoma	male	34	Upper left lung
A6；B6	Adenocarcinoma	male	68	Lower right lung
A10；B10	Adenocarcinoma	female	63	Upper left lung
A11；B11	Adenocarcinoma	female	76	Lower left lung
A12；B12	Adenocarcinoma	female	43	Upper left lung
A13；B13	Adenocarcinoma	female	50	Upper right lung
A15；B15	Adenocarcinoma	female	60	Upper left lung
C3	Metastatic lung adenocarcinoma	male	48	Seventh rib tumor
C4	Metastatic lung adenocarcinoma	male	54	The accessories of cervical vertebrae 4-7
C6	Metastatic lung adenocarcinoma	male	45	The accessories of cervical vertebra 7
C7	Metastatic lung adenocarcinoma	male	55	Cervical vertebra 7; thoracic vertebrae and their accessories
C9	Metastatic lung adenocarcinoma	male	67	The accessories of thoracic vertebra 12
C10	Metastatic lung adenocarcinoma	female	56	Thoracic vertebrae 11 and 12
C16	Metastatic lung adenocarcinoma	male	57	Lumbar vertebra 3
C17	Metastatic lung adenocarcinoma	female	52	Sacral bone
C18	Metastatic lung adenocarcinoma	female	41	Lumbar vertebra 1 and its accessories
C19	Metastatic lung adenocarcinoma	female	61	Bone metastasis of lung cancer

## Sheet: Table S2
Supplementary Table 2: Microarray Data from clinical specimens (mRNA)
ProbeName	[A1](raw)	[A10](raw)	[A11](raw)	[A12](raw)	[A13](raw)	[A15](raw)	[A2](raw)	[A3](raw)	[A5](raw)	[A6](raw)	[B1](raw)	[B10](raw)	[B11](raw)	[B12](raw)	[B13](raw)	[B15](raw)	[B2](raw)	[B3](raw)	[B5](raw)	[B6](raw)	[C10](raw)	[C16](raw)	[C17](raw)	[C18](raw)	[C19](raw)	[C3](raw)	[C4](raw)	[C6](raw)	[C7](raw)	[C9](raw)
ASHGA5P007773	119.939	79.625	117.455	83.3868	34.7567	124.061	34.1423	84.7287	78.3637	92.9677	35.6955	40.9357	26.9218	37.5485	16.3533	54.8557	13.7542	63.5345	42.4662	16.9363	5	969.386	331.657	1692.68	125.304	4328.57	1636.88	3563.29	1155.19	1430.54
ASHGA5P006930	522.421	235.754	362.267	245.925	212.641	124.061	255.12	446.809	278.63	276.422	138.99	121.773	139.954	112.792	147.133	141.482	91.99	122.798	227.722	77.6347	239.266	318.315	441.62	398.983	456.033	507.599	244.627	490.65	218.622	375.104
ASHGA5P050699	5421.27	3085.82	4145.58	2766.53	2851.56	3049.3	1832.49	4342.43	3933.05	2638.63	2635.21	1273.5	2394.09	737.085	2420.16	1288.13	479.729	857.159	3313.58	487.312	225.526	1444.42	1854.8	3236.92	1454.43	2601.56	2800.84	3388.61	1785.85	1650.58
ASHGA5P008172	55.274	38.8872	64.5473	55.0937	40.2719	31.3185	34.81	39.3483	39.9516	73.9624	125.863	74.8804	113.074	63.022	116.871	89.5638	75.4266	76.5083	123.177	41.3975	398.381	216.276	466.731	277.837	510.27	125.997	325.683	284.061	135.764	165.566
ASHGA5P012016	299.751	368.565	359.253	395.73	497.79	250.096	256.098	214.473	280.56	495.68	1106.41	557.234	630.413	294.12	774.33	820.088	538.246	612.827	1249.14	439.227	886.242	313.901	741.197	743.131	734.117	76.8171	231.343	105.566	181.648	226.876
ASHGA5P007747	524.885	456.721	430.271	206.863	254.888	468.541	150.891	396.888	357.655	318.885	54.7861	106.571	120.06	45.5579	132.266	103.997	12.4873	56.0813	53.6491	15.9207	11.9009	248.322	182.096	609.158	110.638	1095.23	577.872	790.496	537.358	363.968
ASHGA5P001180	25.8409	97.3487	125.784	106.557	19.4534	149.417	40.9777	10.9437	9.16189	131.698	140.237	102.626	110.511	36.9787	105.68	88.3925	8.68267	56.505	171.883	14.1634	74.9108	728.265	766.674	2026.28	887.848	880.573	2077.42	5868.78	1157.93	1303.59
ASHGA5P003003	252.629	250.073	269.626	230.198	76.4985	395.133	175.914	174.106	135.726	320.531	102.532	79.7884	79.8663	58.6004	87.4194	60.1724	35.7809	73.2904	113	31.4874	18.6174	563.662	350.046	663.694	452.474	667.902	609.273	597.517	455.179	808.149
ASHGA5P006671	2237.2	1866.29	2178.14	1950.75	386.523	2017.68	738.785	2064.2	1217.42	2009.74	446.477	575.786	657.405	189.246	772.6	527.288	44.325	172.26	513.092	48.6388	7.87685	317.421	168.235	1061.76	113.848	1162.77	893.472	652.602	768.583	330.754
ASHGA5P036194	50.1089	48.44	33.2845	58.7584	19.5121	34.0955	28.6186	40.0831	29.7482	31.194	76.2104	29.4317	20.3997	17.1061	12.0038	50.9886	30.0683	44.023	91.5604	17.2177	81.2034	113.422	184.557	251.072	316.006	191.187	94.0649	55.8271	105.824	72.4335
ASHGA5P013870	155.782	124.592	222.405	187.138	160.177	280.972	52.3219	106.477	100.098	150.647	36.3479	59.8249	122.247	75.6584	114	63.2943	39.5821	77.1433	56.5325	52.2934	16.6277	303.863	189.317	214.832	242.793	154.072	200.417	330.03	130.129	327.753
ASHGA5P016060	5	32.7924	31.8715	28.5205	5	25.4746	5	5	5	34.9748	12.2851	15.4428	10.9808	8.20126	9.54488	5	5	5.12077	14.2222	5	5	167.536	41.2251	186.211	100.745	295.847	292.563	626.648	205.087	257.608
ASHGA5P014777	13.3484	14.311	6.81579	20.9449	22.4352	5	5	15.9651	5.88331	12.27	18.0806	20.9932	22.6845	17.1409	22.0845	20.2832	23.8772	17.6345	36.0344	19.9911	24.6483	214.11	142.296	19.8926	80.3786	231.02	80.2778	1398.39	81.1577	270.709
ASHGA5P010874	25.1538	22.2255	21.0557	30.9094	41.7358	26.8097	11.9643	13.3217	16.0556	18.8651	31.5876	34.6932	33.9472	39.7301	23.7664	43.4037	18.4887	41.8789	51.8702	30.236	40.4151	116.639	129.082	207.415	146.859	43.1597	76.2821	43.2034	143.855	139.006
ASHGA5P050222	155.235	91.1902	141.229	143.396	189.41	130.699	70.5464	89.6773	134.499	111.378	1229.9	174.775	340.805	184.744	394.51	183.813	156.271	222.303	1435.31	160.852	856.082	131.18	312.266	142.953	787.023	155.151	499.64	323.261	200.013	135.6
ASHGA5P005374	74.7149	62.2274	44.0303	74.6336	54.273	39.2003	37.888	63.7683	70.8198	62.2466	231.145	59.4518	61.5531	72.1241	56.5867	87.5454	39.6295	64.1502	210.191	24.0543	135.836	814.268	438.481	691.508	348.837	1067.65	535.675	1040.42	499.672	973.648
ASHGA5P009847	109.803	123.981	70.4244	150.805	80.5063	106.409	52.4831	74.3629	78.1017	90.9412	30.563	77.4604	52.077	42.8853	49.0284	78.676	30.3174	57.6331	43.2821	24.0505	138.344	1084.55	997.554	686.33	516.306	907.4	1546.53	1733.23	1618.68	1570.11
ASHGA5P053556	1176.39	754.727	1062.59	833.003	739.53	846.332	624.551	1471	1024.62	807.555	373.054	346.466	615.744	259.045	545.745	309.062	104.293	266.772	425.547	138.724	16.3292	757.294	467.965	1122.14	212.812	2427.41	1248.68	2722.72	1163.63	1207.32
ASHGA5P013963	73.2957	66.3594	64.9036	123.591	19.4343	86.4918	15.3374	35.9224	54.1718	61.0537	8.44203	23.3195	34.8008	41.3514	32.9709	14.4541	5.83393	35.1893	10.4614	6.22401	5	47.5558	16.0684	344.919	5	146.692	75.5725	91.0478	47.6239	11.3445
ASHGA5P032406	33.1287	88.8366	57.4254	80.2593	82.931	72.4282	58.4489	31.0955	46.6571	84.7572	347.852	221.125	327.341	215.334	283.683	287.596	105.618	182.068	454.361	97.7411	147.658	86.6937	168.205	99.321	144.861	48.6446	126.639	54.551	104.784	80.9681
ASHGA5P034316	128.997	181.446	168.796	150.093	135.862	161.412	129.271	111.116	116.229	157.828	213.19	228.041	256.492	201.358	323.019	255.12	167.1	169.828	270.655	189.06	179.721	284.482	196.227	389.129	169.885	214.333	555.311	876.486	420.427	316.878
ASHGA5P011047	97.627	79.9839	105.558	59.8634	38.9453	107.784	49.8748	84.0084	63.3823	84.8588	36.4551	42.8249	56.7175	38.1472	56.5715	44.726	29.9866	36.563	63.5062	29.6432	15.7335	122.84	77.8465	120.462	76.1636	122.518	105.562	104.308	96.5865	111.075
ASHGA5P006058	988.966	369.141	408.975	311.073	1496.51	467.239	315.309	506.003	818.544	495.653	691.866	233.987	158.221	257.894	167.85	229.146	123.822	302.183	811.618	135.03	114.342	833.826	311.383	104.329	1948.05	657.677	1005.52	1133.5	366.087	1919.29
ASHGA5P009518	160.246	229.374	228.205	192.881	177.501	195.065	142.905	112.788	129.934	235.405	378.901	239.073	283.211	260.785	343.658	272.989	150.463	252.677	510.362	122.778	190.073	1132.32	1160.78	1689.45	1029.21	304.795	912.801	363.438	790.602	743.828
ASHGA5P008939	47.8437	58.5492	70.9465	60.6645	64.1218	63.2075	47.1017	44.5061	46.0741	80.0337	149.075	123.112	114.135	131.564	141.195	132.133	81.0167	125.451	155.939	92.5218	761.624	1531.39	1306.96	2240.31	2740.46	454.912	997.856	459.594	830.278	968.566
ASHGA5P010747	5	9.21285	8.07344	14.6716	11.789	10.6702	5.7576	17.1162	5.96511	10.6294	31.77	24.1693	25.9523	20.5096	21.7012	29.7558	9.41435	21.5752	44.0637	12.7	32.1355	150.145	123.29	154.122	113.924	85.2557	166.209	276.551	158.567	113.651
ASHGA5P011329	521.184	256.124	268.739	232.409	253.481	299.215	257.127	290.547	403.431	358.656	87.3627	150.056	166.173	165.192	188.053	147.983	33.59	163.105	117.364	48.7799	71.5812	677.165	471.366	315.945	1121.37	649.863	616.416	1152.85	371.549	762.169
ASHGA5P049606	1622.54	977.078	1338.79	855.084	990.773	1046.41	967.24	1427.85	1601.43	1110.78	562.853	457.14	681.052	325.212	671.093	453.195	318.475	341.163	648.26	418.621	107.996	826.038	663.331	735.793	838.185	2609.99	1060.9	3492.64	905.944	1023.77
ASHGA5P050734	8814.09	2768.45	4143.3	3105.95	2542.26	661.215	1950.72	3268.76	8912.83	2371.63	15.442	898.897	925.465	1331.86	757.373	889.351	206.174	366.567	31.0126	693.317	16.4361	173.717	26.3532	36.4431	45.4336	1115.69	1571.45	3107.63	437.735	698.132
ASHGA5P012092	13216.9	21632.7	10741.3	18227.7	19039.1	6020.02	18998.3	8835.73	9004.71	30110.7	58215	41450.6	54784.1	41687.3	58443.3	46637.3	17881	37732.9	73510.9	25382.4	2132.85	1431.05	2624.07	1323.06	2867.71	778.915	2276.46	839.461	1626.36	1217.5
ASHGA5P039175	2917.38	1755.68	2260.09	1934.13	1987.6	2307.97	1548.55	2586.99	2311.86	1925.88	3031.85	490.315	798.175	370.99	697.65	500.486	251.041	366.824	3378.27	353.68	850.543	1591.67	1594.32	4409.02	921.87	4187.97	2818.72	4383.31	2895.57	2464.98
ASHGA5P003464	37.757	31.4371	21.272	39.7424	27.476	24.0489	31.2049	25.9101	29.9383	43.3633	45.6715	45.5167	52.8778	44.5975	50.529	52.7254	22.8914	32.6243	48.8187	46.379	161.153	81.4858	149.345	104.235	191.221	36.0792	93.8069	38.9112	93.6393	79.7187
ASHGA5P049406	1138.81	810.02	1563.73	1018.81	777.068	1989.3	944.148	1125.67	1002.51	1223.84	493.71	404.532	572.416	500.22	617.446	412.95	326.237	546.289	557.554	370.317	183.769	803.208	1519.62	383.184	341.998	745.996	709.886	868.668	504.18	844.489
ASHGA5P052221	1236.52	1050.34	821.162	1289.54	909.609	601.714	481.773	743.77	1006.63	876.509	795.609	761.229	1002.08	327.665	1012.51	708.918	160.38	302.37	891.665	219.987	97.1738	2321.89	1547.71	2404.22	107.476	1532.28	9420.28	2662.47	5067.61	2289.05
ASHGA5P003291	1798.71	2086.75	2030.32	1947.71	957.304	2307.64	1115.16	1037.4	1150.27	1693.17	319.845	318.937	434.145	172.89	454.653	311.318	79.2039	153.964	363.02	101.627	5	1546.73	214.287	2359.81	202.778	13808.6	1948.92	9744.74	1669.47	2460.1
ASHGA5P009279	373.917	343.171	318.874	330.933	344.485	312.544	308.607	347.81	377.947	503.377	426.029	458.817	406.98	501.3	424.053	472.503	294.872	514.34	489.911	378.614	6198.55	3053.2	5815.56	4712.22	6607.68	912.857	3089.92	1940.64	1926.77	1790.85
ASHGA5P010515	655.983	1087.69	966.457	598.807	173.114	1503.07	524.699	604.982	466.613	1183.18	62.761	156.77	62.1198	32.3911	60.896	173.811	10.168	34.6642	84.1672	21.6686	37.5747	523.419	419.578	493.05	36.595	793.067	732.913	815.67	866.925	779.766
ASHGA5P045132	55.5893	89.3278	51.4966	74.4687	113.127	59.2804	65.5879	31.4752	62.3331	106.468	236.888	207.647	218.573	173.84	232.093	193.423	106.528	155.122	260.551	145.128	107.667	59.203	120.873	71.0125	145.284	22.4018	68.9338	33.9608	60.3155	56.2321
ASHGA5P037999	1237.27	936.699	745.338	750.334	1434.12	498.147	885.834	622.248	1206.39	777.302	1552.75	2155.97	1122.76	963.549	1169.76	2075.81	862.792	993.484	1765.37	1070.73	245.892	970.181	815.996	1905.85	888.42	347.119	913.199	526.816	834.385	1114.47
ASHGA5P054474	9843.43	5977.96	5064.09	6864.34	5895.23	5280.54	6308.59	7127.85	10564.8	7957.53	8748.13	4793.05	7380.67	5511.19	7702.48	4449.64	3622.07	4945.52	9055.27	5120.55	5	1948.72	139.134	2144.7	226.527	9115.88	4019.41	8487.21	3231.13	3768.36
ASHGA5P028689	35.7694	50.4436	36.2073	43.6779	34.6225	37.0609	33.3224	43.2121	42.4465	36.5724	58.9717	73.9935	63.9158	60.1086	75.1929	69.8491	43.3332	72.4415	52.1407	48.5705	93.3304	91.3692	158.646	138.014	209.273	52.1348	76.5292	56.5264	72.2458	88.2026
ASHGA5P016776	7.05089	9.00994	9.97601	11.5137	11.391	6.83526	7.59788	5.7528	7.20437	16.607	13.8715	11.8886	13.0898	14.3691	11.2808	18.0299	6.0042	16.3519	72.7144	11.8493	56.6667	1021.41	390.399	962.415	391.568	1380.05	1585.52	2138.32	1249.3	1259.6
ASHGA5P052442	5	8.139	11.192	7.38503	8.10342	12.4803	7.90816	8.31084	6.10025	15.5475	9.1273	5	16.0182	13.7605	12.4703	12.6509	8.06804	10.4191	15.6434	12.7806	26.5813	112.217	127.193	49.0774	52.2502	427.379	150.037	216.907	280.938	148.102
ASHGA5P011008	22.3342	29.3474	25.7114	29.4336	18.8377	28.7253	22.7492	32.2525	28.9329	30.0618	41.0675	23.1651	43.9814	35.5985	36.4448	30.8997	13.1892	34.6436	57.191	19.6711	12.3016	62.085	72.4892	91.4407	87.715	33.2405	77.5149	34.3589	86.6806	74.6786
ASHGA5P008852	79.5232	208.066	175.465	162.066	13.1562	178.811	63.6299	47.0892	46.5695	180.483	24.8807	49.1572	71.5846	14.146	74.4806	41.1857	7.71423	17.3418	34.3434	5	5	716.905	194.611	667.127	220.129	1008.67	671.151	1114.28	753.021	821.829
ASHGA5P048972	41.5035	47.0846	64.1395	54.0327	48.1108	66.4273	41.9834	42.9058	43.1491	62.2733	89.3021	59.3046	86.3552	72.2438	88.0681	68.285	61.4036	81.8383	110.454	78.5742	103.333	233.446	197.225	206.546	331.262	98.5552	229.507	134.325	243.181	256.862
ASHGA5P021822	928.385	558.272	831.098	511.914	616.591	691.61	415.875	786.843	846.846	692.331	449.399	308.819	538.58	296.72	586.81	293.916	118.288	290.296	447.388	162.213	7.97423	201.485	110.24	185.889	138.596	1020.82	588.237	748.342	431.039	323.775
ASHGA5P012440	142.621	298.671	202.527	209.137	33.9347	177.505	89.6191	65.3987	65.0093	264.709	72.9472	132.554	133.222	58.3227	150.929	111.292	9.59384	51.8305	83.6636	17.263	11.2719	432.916	245.179	501.008	222.525	506.415	712.521	731.761	499.992	536.202
ASHGA5P011935	1013.81	538.667	980.887	562.532	1621.84	914.485	509.071	442.239	788.783	718.029	927.724	313.881	473.848	741.822	720.409	331.652	648.784	772.178	968.464	767.354	249.776	493.953	948.682	155.8	1189.41	1250.26	940.66	2381.61	308.449	344.679
ASHGA5P045527	27.1429	53.7493	40.586	49.1118	33.4259	46.9203	38.5385	36.4157	47.137	57.718	72.5233	63.7706	9.4208	65.5363	83.4978	67.7218	34.1414	76.8668	92.6189	47.554	20.5902	139.302	114.251	189.244	158.376	54.4276	106.572	46.1073	125.407	101.086
ASHGA5P011690	1609.41	2456.19	2007.51	1373.84	472.837	1964.94	968.47	1430.52	1288.2	1668.11	487.639	721.637	212.352	195.766	474.238	725.718	76.3082	223.893	489.383	82.2449	501.598	1092.73	1553.62	1109.82	1018.59	2622.52	1401.81	3295.77	1435.46	1687.11
ASHGA5P003508	86.8617	107.624	127.683	188.052	52.6567	106.926	114.715	106.258	84.7796	102.901	104.213	66.125	92.6038	53.1561	97.2527	75.4267	23.4103	46.1983	118.094	43.4612	15.8143	252.383	263.935	250.12	579.995	204.851	334.896	459.73	251.302	301.429
ASHGA5P027760	689.086	680.194	1209.59	1643.51	70.3466	159.242	1685.42	1189.73	607.544	1235.79	96.362	230.164	68.9487	93.0104	49.9942	188.454	52.376	80.4723	108.773	74.8307	5	88.8281	25.8011	648.353	25.6788	1021.35	30.7931	32.9208	22.8359	52.163
ASHGA5P029110	192.944	196.642	261.21	206.048	160.103	166.4	131.269	154.386	191.556	241.979	315.183	236.35	298.109	246.536	337.049	249.495	133.385	243.497	289.736	176.305	253.755	756.678	715.036	525.591	761.534	364.124	674.995	497.475	667.704	684.399
ASHGA5P050064	239.906	288.93	276.219	257.795	172.308	247.821	252.326	199.229	243.182	310.507	316.197	284.905	307.175	283.132	335.575	282.368	159.453	257.048	330.941	201.747	154.415	1084.17	789.71	983.61	1079.03	500.104	898.656	564.892	787.275	893.639
ASHGA5P006651	974.41	988.812	793.665	779.314	771.884	625.155	685.102	764.301	690.574	796.635	121.086	414.618	112.807	121.987	119.995	429.123	103.472	133.928	123.228	128.63	308.723	608.971	324.945	842.585	237.129	84.397	154.841	138.351	109.421	1427.77
ASHGA5P047792	112.91	172.181	110.591	136.661	267.536	137.339	144.05	94.3075	129.978	217.32	769.853	459.416	523.311	236.226	607.544	467.991	422.868	361.742	730.456	501.299	227.104	657.204	507.26	641.655	952.493	167.653	388.747	329.006	454.796	422.745
ASHGA5P033808	17.4237	42.1357	38.0876	35.9505	21.1505	34.5962	24.0536	23.4815	18.7983	53.9337	47.5125	57.2217	52.6876	52.1722	53.7399	76.5692	19.561	37.7153	63.6372	28.0365	30.2661	243.098	305.767	89.6688	1719.33	2143.35	1902.65	4435.97	1610.22	385.575
ASHGA5P009559	2841.48	2828.05	2898	2855.17	1313.55	2490.29	2244.31	3649.41	2787.52	3021.05	1130.3	1996.1	1020.2	2023.04	1056.62	1948.11	1321.27	1855.92	1207.5	1640.7	43.2802	1114.86	1156.92	1395.14	976.121	2284.01	1094.88	2910.51	1188.7	2624.21
ASHGA5P007225	356.4	529.679	347.672	497.59	550.131	336.909	449.697	260.641	388.182	679.017	1840.78	979.873	1053.72	979.678	1331.79	1027.1	847.639	995.85	1704.66	953.054	10550.2	20586	27041.5	20683.1	27586	13655.1	24970.4	20918.1	21935.4	18654.3
ASHGA5P023467	31.5155	51.9468	37.7253	48.7039	74.7486	37.7558	46.7396	33.3486	43.3403	61.6159	204.277	149.055	119.073	134.684	169.381	144.761	100.643	109.878	233.189	146.112	246.188	194.084	260.663	247.475	266.793	50.4306	153.125	67.4947	167.113	202.745
ASHGA5P026788	79.1763	39.4502	67.7613	79.229	91.0055	47.7824	24.485	48.5618	26.5398	37.189	170.29	68.625	70.0604	69.6656	118.117	113.62	64.0033	100.524	203.633	57.1415	74.0016	290.977	209.947	443.912	240.15	40.1604	175.733	84.475	122.639	185.515
ASHGA5P010009	171.54	82.8276	107.418	106.478	23.7015	381.293	42.4412	165.65	81.2868	113.852	29.3483	25.3228	9.49238	10.0533	28.8769	29.9095	17.6405	20.3125	34.115	17.3245	20.4738	533.186	51.0673	52.9009	51.5494	16.573	34.6144	17.352	37.3682	488.012
ASHGA5P012955	40.3681	55.3518	35.6397	78.641	18.3428	202.451	8.24505	58.4487	35.8307	44.9589	41.311	23.7454	15.6625	31.5826	9.78601	18.2663	27.8056	50.6731	58.2966	24.4124	23.9676	182.115	56.7056	37.3863	33.1637	23.8024	36.7822	21.5225	10.3561	149.975
ASHGA5P001025	18.4332	34.7112	11.7375	6.94595	15.0446	9.76817	5	10.9508	18.3836	7.18463	22.175	10.6932	9.23969	8.85441	5	15.2758	5	11.0165	20.0649	5.15854	20.2101	70.1801	82.15	26.7071	29.9201	26.9546	98.6693	24.3725	101.494	26.7653
ASHGA5P001120	4655.46	3425.77	4684.68	3392.76	3391.34	5235.31	2673.66	4103.76	3564.48	3535.04	5007.28	2100.96	2914.9	2086.44	2725.49	2098.81	1964.73	2376.04	5486.81	2000.78	442.652	1603.08	1706.91	4513.17	5934.96	2136.03	4929.99	6400.35	2246.36	2625.51
ASHGA5P010679	579.137	214.526	159.415	244.601	586.836	164.722	132.205	199.735	474.732	157.408	1047.99	375.392	434.932	554.005	433.802	464.188	403.715	588.784	1146.09	237.826	5.6496	150.077	69.3774	54.2661	44.2684	546.243	360.123	490.002	248.945	136.596
ASHGA5P032383	12.3694	11.8092	15.7791	21.0286	15.6041	7.88576	5	6.41503	8.03109	16.9049	27.9241	15.5569	13.2368	11.3302	7.97267	21.5011	10.1451	19.8882	28.3808	8.5801	53.9571	41.2612	85.5209	77.7595	93.8881	11.7151	38.3471	8.31385	36.467	38.949
ASHGA5P041528	29.4642	28.5716	36.4098	28.3091	33.3587	19.9219	7.35204	18.6072	24.0229	18.1591	34.6049	21.7434	28.2768	10.8617	20.5443	24.2618	18.7414	28.3072	62.8879	13.6371	32.0615	395.592	106.586	89.6815	90.8672	284.342	119.151	643.524	101.934	744.727
ASHGA5P020264	751.55	521.919	623.008	874.566	498.325	428.485	493.29	797.405	623.767	623.295	1513.97	634.876	720.26	610.704	760.957	1129.64	645.633	1244.74	1725.62	485.376	1310.22	1509.87	2324.04	1659.48	3290.56	248.101	894.636	365.673	779.451	728.808
ASHGA5P011222	1012.63	1287.47	1000.52	1456.19	553.426	684.642	896.383	1860.98	977.138	1566.87	1357.11	890.097	570.236	1006.36	534.094	1238.43	790.996	1354.48	1691.58	884.178	456.705	590.45	1060.22	712.106	884.792	201.66	422.414	308.353	322.941	352.249
ASHGA5P021815	2076.09	1675.08	2974.2	2106.43	1172.4	979.435	1395.41	2002.98	1671.21	1578.85	1073.57	1172.91	1968.6	702.349	2143.02	1369.62	422.443	641.424	1579.97	646.013	514.373	996.275	1436.79	1330.34	2352.49	1262.46	1265.48	1419.67	981.981	1286.95
ASHGA5P001336	60.748	58.3401	59.4467	87.9558	64.7813	47.8078	41.1836	36.1849	49.978	98.6044	38.5438	40.5591	31.2315	41.046	38.4472	36.6764	19.3353	49.2026	53.2779	18.5901	31.552	68.6085	149.474	38.213	123.286	83.097	137.142	257.662	25.8598	63.3927
ASHGA5P002023	502.704	317.825	319.603	258.677	298.387	283.971	156.316	292.8	292.38	282.055	955.593	133.083	261.007	59.9358	298.198	160.953	30.2011	70.0046	1107.43	27.5664	102.029	594.535	459.858	761.893	960.161	2390.18	672.848	1132.54	400.404	918.344
ASHGA5P010056	64.3061	53.5839	47.3555	85.4721	65.116	33.3522	30.9088	48.8035	43.2155	49.643	58.4006	61.351	77.9086	34.076	75.217	79.5177	49.3551	56.012	91.8815	51.4609	562.293	420.455	607.867	584.135	678.314	175.042	420.355	280.444	320.226	338.848
ASHGA5P008459	312.367	275.793	232.189	253.117	62.0611	243.857	102.952	234.497	208.963	226.28	111.511	84.6408	69.6581	27.1534	74.5776	70.1508	12.509	61.1284	127.361	7.4032	8.01241	643.601	329.433	1108.63	209.623	1676.09	734.634	2425.73	712.895	934.538
ASHGA5P020406	68.1428	53.3959	82.691	118.202	51.714	82.1775	31.3427	33.5328	43.9416	66.93	15.7121	36.4468	50.3248	13.5952	43.2985	35.2568	9.66994	10.612	22.3522	16.56	15.5556	264.437	214.275	750.294	349.213	165.085	296.331	64.0851	45.6957	109.143
ASHGA5P010406	9428.35	6525.88	7931.19	7888.74	6425.25	9930.38	3358.77	9754.67	6400.71	6658.78	1817.68	1756.41	1250.67	1102.36	1537.63	1640.15	598.638	1358.58	1816.66	564.692	308.247	1272.28	1293.33	4538.27	110.843	22465.1	4632.44	14044.6	4604.07	2219.72
ASHGA5P002603	2156.3	1531.26	1536.35	1445.15	1031.93	1520.56	944.037	1927.83	1484.51	1627.7	871.995	665.055	831.203	472.572	810.392	717.012	344.368	548.122	1267.54	290.942	376.821	887.179	1595.18	1232.34	1240.61	999.885	1414.74	1321.41	1188.19	1241.98
ASHGA5P001956	1115.46	1942.02	1551.99	1899.22	628.504	1938.12	911.214	406.573	520.045	2180.15	575.95	701.156	557.353	297.224	667.143	643.233	51.3314	349.02	718.694	55.101	89.1513	892.012	414.68	1207.54	1332.02	860.621	1684.42	1310.23	1154.06	1580.4
ASHGA5P026537	823.205	97.9081	98.142	129.382	536.357	84.4642	150.937	211.787	806.006	154.824	91.548	165.177	220.116	148.666	214.145	158.685	74.1171	121.894	132.149	125.489	127.814	115.136	176.587	164.328	198.73	1342.05	105.942	652.344	115.022	116.879
ASHGA5P030741	1719.07	758.158	1174.1	1144.59	1453.16	1373.2	777.537	1676.8	1511.02	976.707	552.222	1210.62	2738.69	2799.36	2621.63	1196.57	1047.15	3095.33	642.588	1098.01	837.254	1380.93	3166.47	715.799	1911.07	2899.49	1735.05	3174.75	751.151	1371.14
ASHGA5P054494	12.3663	18.5208	27.448	38.4709	11.7262	43.9545	17.6884	23.2314	22.1657	72.5035	45.8245	31.1823	38.4511	33.4281	30.4321	36.2181	18.9438	32.8299	58.4199	14.8001	61.946	389.476	301.049	726.708	308.491	644.905	432.164	804.064	342.25	392.148
ASHGA5P051469	2904.89	3337.94	2953.8	2021.61	1236.91	2524.76	1345.62	2856.59	2290.73	2778.6	571.707	698.533	927.739	167.451	949.08	662.84	143.224	173.96	670.133	173.645	837.732	1414.07	1775.59	2359.61	1418.63	2198.82	2469.68	1284.35	1651.24	1815.03
ASHGA5P008080	46.8204	156.501	54.3682	111.207	5.17968	123.044	63.5456	26.7277	25.8617	164.61	31.8491	26.7437	24.6138	32.0412	29.7535	20.3192	5	21.4139	12.749	8.13487	5	149.383	26.8671	70.9995	56.3501	368.449	275.777	503.422	259.611	95.1955
ASHGA5P020003	701.835	514.857	485.006	436.212	394.719	420.675	465.052	509.143	574.273	463.423	293.359	178.917	131.833	103.489	133.213	182.15	68.1739	96.727	333.862	66.8727	52.5862	499.344	214.761	415.236	270.005	859.804	1193.59	885.52	681.458	815.13
ASHGA5P043163	1500.37	871.817	1055.88	401.168	1057.9	277.278	607.61	960.246	1033.16	727.668	125.983	390.523	142.579	90.603	165.853	356.932	50.6405	88.7925	143.348	66.6796	201.648	2225.97	812.723	7785.77	355.999	5316.56	1187.6	5270.48	1180.78	3206.14
ASHGA5P009851	72.1222	93.5109	82.4775	109.791	42.1222	79.0685	39.0503	48.2117	51.4973	95.8005	51.5509	72.5656	65.0666	65.2185	55.4564	81.2519	23.3795	102.904	61.3708	32.1368	56.7491	229.729	98.9855	464.667	103.616	303.597	263.355	208.446	305.334	253.159
ASHGA5P001190	5	5	5.04668	7.03591	5	5	8.09554	6.75409	5	5	8.86103	7.23015	5	5	9.68552	5	5	16.1542	8.28025	5	28.3586	32.8127	30.2808	140.349	42.3409	19.6958	25.9058	12.5143	33.9104	43.68
ASHGA5P008831	177.572	76.6996	67.825	92.6004	61.2247	67.4833	60.4687	104.274	148.324	105.241	132.51	52.1069	49.4336	57.1812	39.2373	50.7802	20.0114	43.7993	106.845	29.9136	6.14514	292.358	146.971	166.883	64.1098	86.658	293.461	122.196	108.446	188.722
ASHGA5P009743	3573.16	4360.57	4533.23	4689.69	3981.84	2195.32	4353.91	3147.88	3427.12	5449.26	6613.09	5791.53	6562.85	7004.3	6298.43	6031.41	3049.54	7411.51	7900.14	4240.68	4314.32	5072.12	8052.49	8696.93	8984.71	1182.57	4846.64	1446.04	3475.32	3557.99
ASHGA5P006112	4594.91	4426.17	2971.18	3880.82	4900.4	3247.69	2280.08	2046.57	3826.32	3273.58	2830.42	3651.34	3884.76	2192.71	3360.42	3580.21	971.416	2266.48	3320.87	1157.09	564.88	1796.88	4381.64	1372.93	2571.29	1795.91	2582.82	3146.48	1563.65	1602
ASHGA5P011143	515.057	61.4634	292.723	2027.42	36.152	95.9512	197.143	892.45	447.699	1565.37	59.7398	59.6828	24.2826	146.29	29.8901	58.4571	8.65273	140.733	81.7964	7.04288	5	21.6748	16.6843	13.642	5.46856	64.0647	21.2359	171.499	21.0958	29.3269
ASHGA5P009943	20.4176	21.4218	25.975	44.8555	19.6541	50.0645	20.8882	14.0663	13.0712	32.9069	30.2174	39.5943	62.3077	24.714	59.2258	31.4434	18.9791	24.1089	41.0499	24.6512	153.337	384.125	327.017	641.87	193.815	370.784	342.191	548.738	350.538	376.939
ASHGA5P013652	16.8935	25.4234	36.6485	31.3274	22.2939	25.7244	15.5311	16.7765	21.2023	29.3846	29.1176	31.8408	40.3038	41.5536	26.302	40.817	22.2464	29.5591	42.5512	27.5962	124.564	666.181	390.144	895.053	693.418	891.809	911.462	907.321	703.017	800.727
ASHGA5P029595	7.50175	13.6349	10.4289	10.5207	11.6394	5	7.98783	14.315	13.7241	6.95264	39.7031	22.9072	42.6302	17.1414	57.1333	21.0954	15.7601	13.8691	55.4612	17.6544	15.3995	25.8623	28.5816	26.1166	40.2084	10.0644	20.0546	11.7041	18.2775	20.0408
ASHGA5P017814	2982.23	2626.28	2843.8	2161.28	2951.18	1849.16	2240.45	2892.53	2990.7	2740.9	1328.58	3744.65	4275.25	6578.05	4563.86	3676.93	2010.62	5276.56	1623.91	2817.46	3380.15	1532.93	4292.84	1285.99	3103.18	1360.05	1451.01	982.998	981.168	1082.17
ASHGA5P020058	294.294	169.712	153.714	182.494	158.277	387.019	120.171	217.99	256.499	266.733	194.612	101.624	146.472	155.138	169.351	100.66	27.1138	112.235	230.041	43.4259	116.985	261.829	344.991	203.315	685.837	115.747	269.739	321.808	215.31	229.331
ASHGA5P005021	298.669	234.554	206.374	239.922	301.173	146.705	182.474	187.531	251.199	304.942	422.902	310.844	369.686	299.324	412.017	333.726	172.411	341.229	454.028	212.336	415.985	1348.13	993.149	1749.8	1922.56	169.943	803.128	351.966	780.228	757.968
ASHGA5P052002	47.4213	36.2878	35.4244	49.5064	42.7338	29.5646	38.6688	36.57	53.4482	43.2811	28.2233	39.2971	121.357	48.5572	122.317	52.3281	26.5827	41.4014	50.6776	35.7583	19.7917	74.1297	69.4173	69.2942	111.942	30.8473	230.265	43.873	93.989	78.7999
ASHGA5P005762	225.426	211.169	165.275	204.521	242.932	163.7	174.439	145.982	217.702	236.279	282.836	327.703	410.253	256.032	464.189	335.392	197.312	240.617	336.195	261.542	358.609	417.716	619.907	483.516	699.766	125.898	444.848	237.347	372.671	358.875
ASHGA5P007734	169.92	153.475	115.408	145.111	245.887	139.244	82.5533	68.6232	117.325	152.727	83.3366	97.742	95.2083	73.7386	103.804	86.2241	33.4146	79.7531	105.39	41.0285	371.478	159.377	236.891	145.15	533.393	113.572	333.504	180.323	203.743	214.679
ASHGA5P007658	35.124	70.9444	29.4212	46.8962	32.5424	42.6959	34.0666	27.6676	37.137	50.9513	59.0336	76.5158	60.1821	74.1658	73.7546	83.0594	38.7083	56.0356	70.782	41.8702	135.557	164.563	239.911	155.94	308.169	72.6665	194.692	111.087	180.986	179.798
ASHGA5P013225	9444.74	15758.8	8418.77	11845.1	15164.6	5866.32	12802.1	5256.95	11103.9	22898.5	42045.3	26950.6	33111.8	23905.6	38176.4	29034	20056	22914.2	40241.5	25046.2	4064.23	15152.5	13786.2	23372.5	8795.96	1914.36	13282.5	4667.04	11449.4	8789.65
ASHGA5P038965	55.3704	42.7728	47.8455	51.5282	36.4938	38.1608	32.7842	40.0532	53.9701	59.1546	59.2781	73.8095	56.6743	56.3309	64.0221	73.1394	28.4098	49.7122	83.7014	31.6516	78.7115	1193.81	446.005	679.589	344.019	1537.47	1926.56	2919.77	1425.65	1180.41
ASHGA5P004602	42.7582	68.7696	79.1105	55.0509	27.3147	76.2656	53.8141	27.2964	31.3927	61.2207	47.9881	65.5007	57.7833	38.7493	57.0137	65.9266	27.2993	30.2495	47.6522	20.2597	42.7304	180.42	100.249	62.1965	92.4425	84.8457	96.9531	238.871	88.2067	257.554
ASHGA5P038260	12.1148	15.3502	21.5192	30.8388	10.8501	7.58859	12.8406	8.90597	17.3656	9.26592	613.638	25.5804	19.8146	18.6871	22.6953	48.5936	15.0233	16.995	629.873	17.0588	111.559	474.101	319.407	1621.82	849.212	23.2286	134.792	62.5718	150.619	195.934
ASHGA5P002598	1161.52	996.548	883.939	549.306	438.644	956.55	638.076	1100.74	1062.28	1090.54	311.133	300.623	530.156	210.886	537.649	255.281	59.443	182.822	324.119	55.0138	5	131.753	24.3601	168.711	16.0734	656.171	484.559	925.535	262.603	252.175
ASHGA5P049173	30.4949	38.7987	29.7595	36.7415	39.8613	46.8435	28.9583	24.8988	22.1434	49.4785	52.4964	46.0421	48.1987	47.4699	41.2625	59.7516	22.1624	46.9591	65.3907	28.9256	111.917	414.586	252.36	298.871	462.157	264.58	504.134	1254.32	344.746	443.016
ASHGA5P003000	6399.77	4529.17	7086.68	5081.8	4851.94	4794.27	4120.12	4045.24	4853.76	4494.99	1625.11	1710.19	2241.31	2230.08	2311.45	1692.93	832.087	2006.62	1524.08	1151.39	16.2363	1618.88	1013.15	1261.8	444.647	5802.03	4243.09	5760.28	2268.75	3109.09
ASHGA5P000736	5833.58	4928.46	5385.19	3750.07	2465.88	4020.02	2647.95	4372.61	4960.64	4571.09	1166.04	1499.25	2043.09	1104.94	2227.1	1381.32	404.685	973.475	1148.05	545.716	1041.59	2436.74	2786.99	2460.83	867.508	9183.99	7967.03	7672.71	5369.32	3613
ASHGA5P052182	92.8798	130.981	164.388	96.431	89.0149	100.528	66.6742	63.0192	69.4103	89.6712	117.025	74.6323	155.647	64.3844	160.023	66.5712	13.5579	51.6716	126.993	20.8675	478.523	647.73	653.452	1689.26	768.634	57.1793	496.227	283.506	436.659	366.316
ASHGA5P013428	31.625	36.5301	25.477	39.2679	31.6934	28.5314	34.9672	33.7557	33.331	32.3176	49.1266	59.1625	44.8736	63.9304	69.0593	54.2801	35.2562	66.7263	54.4259	65.7583	116.913	97.2865	151.97	180.186	1536.38	38.9254	97.1773	56.5346	108.815	116.123
ASHGA5P007030	115.304	243.045	230.939	190.451	63.5064	167.83	142.293	97.38	109.854	158.193	287.191	161.319	12.2188	91.9421	85.4488	167.891	36.4748	91.9732	298.467	53.6753	40.2176	1118.19	346.683	1479.46	833.09	1293.88	2299.82	2189.05	1736.34	2204.88
ASHGA5P009220	131.192	128.72	140.418	134.062	115.427	96.4039	88.7065	76.5957	116.85	111.63	360.375	162.495	33.9357	124.942	165.91	164.322	62.4798	117.209	435.273	81.2531	249.795	258.546	439.755	384.147	656.602	507.537	355.807	176.612	348.801	191.311
ASHGA5P052250	674.928	132.596	310.819	310.757	460.078	153.052	121.913	102.464	605.181	170.294	343.147	60.9325	180.187	50.5143	385.835	55.6216	6.65294	42.8534	374.918	10.9124	5	125.646	44.8713	106.851	9.6831	209.774	515.982	797.116	904.384	129.932
ASHGA5P008413	726.486	673.126	421.65	1207.56	490.314	526.832	1175.04	514.605	634.266	952.796	545.619	608.259	513.501	556.759	782.608	633.563	364.927	534.473	531.644	426.815	100.004	324.469	276.09	379.438	250.639	917.975	377.533	625.346	410.487	434.715
ASHGA5P041370	127.775	37.5774	97.7467	601.693	56.2677	45.1897	61.8306	142.182	167.982	137.062	182.198	38.3657	62.614	129.422	70.2789	43.1204	16.653	115.821	161.727	14.1061	82.7824	31.4766	74.4277	35.7183	159.244	16.3792	47.2525	163.042	49.5676	45.5053
ASHGA5P011628	26.2935	31.7783	30.9344	33.8056	18.3167	31.9379	25.593	30.1625	34.6644	42.0077	30.4782	39.6366	36.8136	40.7812	41.937	43.2815	19.0851	39.174	46.4329	30.5544	5	88.0193	62.6252	96.0349	128.565	20.9994	67.3599	27.7429	62.3752	65.7287
ASHGA5P041703	5	7.55338	5	11.9306	5	5	5	5	5.34553	5	16.7397	10.8923	20.6273	5	27.0916	47.615	5	10.8666	35.1607	6.86558	50.3187	24.297	39.9063	6.20996	38.8361	5	15.0751	17.6002	10.8907	66.3781
ASHGA5P052328	108.897	95.4381	73.4845	71.8573	84.7281	55.7357	58.282	73.9166	93.737	94.1338	98.0503	76.2004	214.814	77.3316	207.933	87.5934	29.9479	95.2584	96.9438	49.1757	72.6282	373.462	380.703	361.493	211.509	89.5779	275.698	99.2624	195.579	229.298
ASHGA5P011977	592.072	1000.78	646.025	732.481	385.477	905.124	487.695	757.16	459.604	838.74	1514.84	823.873	792.495	554.833	859.182	866.236	1317.45	607.725	1383.92	1237.83	600.269	987.832	1469.48	1282.98	1367.61	982.394	1415.2	779.847	1188.95	704.788
ASHGA5P003547	26.8571	23.5211	18.7032	33.1277	19.2162	23.7446	20.314	26.9618	25.1814	40.6015	63.9221	42.6644	35.8888	34.6103	34.6698	61.4967	28.288	51.1695	54.5519	28.0977	27.8265	68.8183	90.051	95.9603	135.712	21.0534	55.4785	31.3055	57.939	73.3322
ASHGA5P012721	5900.63	5193.37	4451.64	3345.89	1059.75	3526.46	2102.58	2664.65	3596.47	4475.15	910.15	1537.51	2048.54	410.692	2017.36	1405.21	29.2639	377.107	904.43	45.9412	8.39801	4327.23	783.589	4409.28	830.42	9695.94	6033.75	9250.21	6627.18	6602.37
ASHGA5P002740	239.653	294.139	236.912	387.027	95.2478	605.284	200.142	230.694	192.182	355.223	135.849	237.948	245.105	315.663	229.791	217.572	84.1646	253.087	109.448	101.202	175.69	1124.82	534.509	1389.48	676.342	2522.57	2342.02	3129.04	1398.96	1966.88
ASHGA5P012550	2520.37	926.478	457.611	1063.01	4546.7	253.244	415.663	359.173	1991.39	1362.26	2935.53	1301.9	5075.91	1073.45	4798.08	1392.42	142.776	1035.26	3046.06	187.896	409.825	291.792	938.657	1546.16	447.242	152.931	691.71	318.978	891.017	310.92
ASHGA5P008240	87.4093	97.4656	96.0872	132.89	70.1528	137.685	82.9722	60.7318	57.4992	121.815	78.6262	75.7356	94.2774	66.0129	80.2595	94.315	28.215	75.0114	71.9368	41.9353	103.134	262.86	310.397	386.372	312.283	199.239	198.885	447.136	213.824	302.994
ASHGA5P009377	1166.81	1341.13	1319.52	1614.46	552.62	1730.6	735.424	665.462	621.903	472.131	314.825	215.734	238.26	146.833	238.609	210.038	129.285	210.042	359.211	107.297	234.15	2488.29	1907.72	3741.73	2515.65	8459.03	2142.53	5624.2	2179.02	2497.37
ASHGA5P029589	77.4209	45.0919	82.5801	76.8924	59.7785	35.3311	42.6377	65.3709	49.5132	46.7972	117.428	78.4584	77.1163	56.6345	90.3301	108.286	45.8379	77.8537	122.31	47.4058	118.833	251.978	256.519	324.709	306.997	83.9649	179.821	78.935	144.087	195.808
ASHGA5P034061	903.441	773.125	1499.79	709.096	528.759	1366.64	534.663	543.051	445.732	907.283	909.325	496.758	636.838	366.35	587.827	708.25	272.04	490.737	1064.01	225.086	722	1016.54	1576.67	1461.08	960.413	833.266	1345.4	985.833	622.043	800.212
ASHGA5P045885	4489.29	2917.1	4136.03	1725.36	1315.31	3224.33	1770.95	4463.71	3278.16	3114.78	300.54	490.086	563.052	351.73	602.717	477.884	138.419	338.556	437.243	154.686	7.20669	1270.04	170.23	1345.92	168.614	3401.72	1906.05	3777.19	1841.87	2784.88
ASHGA5P009161	381.198	556.704	473.638	575.683	703.984	265.252	359.478	332.597	425.388	865.267	1851.4	682.912	796.548	502.386	847.553	898.538	464.125	886.364	2262.8	379.394	599.774	694.142	1082.72	809.188	1548.94	128.014	375.28	191.803	314.293	355.003
ASHGA5P001000	135.583	134.036	183.256	216.05	116.472	115.584	68.7824	147.095	99.1866	186.568	199.452	97.6188	127.028	90.0757	111.285	167.832	89.1063	145.562	232.199	78.5149	188.654	352.453	672.502	430.788	688.606	145.449	314.969	196.813	213.611	280.226
ASHGA5P052354	672.888	579.457	751.628	414.931	685.475	585.028	470.919	673.728	659.17	493.092	2774.65	588.714	946.943	393.59	862.988	601.723	663.485	468.81	3162.43	743.949	48.5013	552.842	592.464	472.692	513.182	2010.77	1160.53	4995.12	899.155	881.524
ASHGA5P007692	255.762	172.741	307.033	261.697	283.034	288.617	162.865	121.625	161.661	274.965	414.7	165.627	246.649	212.823	236.456	195.675	79.1926	257.596	491.611	75.0187	462.21	370.472	678.567	474.164	835.578	390.41	416.486	283.872	262.177	363.384
ASHGA5P010552	27.2197	13.648	25.4164	47.7363	22.6674	13.3804	13.4705	25.4473	10.7751	25.9945	55.675	18.6084	20.4576	28.1372	15.7621	48.7908	28.1428	32.2289	62.2955	21.2691	354.197	860.288	656.424	1396.31	995.664	555.22	464.493	1746.4	427.408	321.159
ASHGA5P048732	853.862	773.631	923.509	986.412	554.127	969.171	499.179	813.534	638.122	761.045	444.15	257.646	216.499	421.841	204.675	308.395	178.64	501.708	516.442	165.172	203.097	1011.6	1128.28	9111.9	1247.2	1476.97	1983.78	1592.44	2458.61	663.81
ASHGA5P013566	145.242	127.363	132.56	160.465	130.038	95.5545	90.9604	111.509	90.639	123.75	250.351	116.837	161.473	62.7362	138.435	221.212	93.0012	164.805	295.983	54.4938	386.812	325.582	592.505	318.456	697.656	161.61	220.85	236.5	166.444	215.731
ASHGA5P052650	111.084	136.318	99.5572	158.194	155.459	74.4242	108.103	81.8806	92.9356	130.001	648.275	369.761	316.278	158.478	303.862	563.142	392.533	286.003	601.229	282.145	4669.74	7004.18	11106.7	7302.41	11014.8	3912.9	8369.88	6652.55	4853.11	3749.09
ASHGA5P007540	19.0493	16.2919	14.8659	25.9973	16.0862	19.3895	21.3456	23.1943	15.3733	10.5702	51.0774	32.3614	14.6154	25.1918	12.1964	37.3975	24.0097	16.3191	37.9276	27.648	75.0465	79.2436	87.1631	86.1116	100.374	182.038	90.7746	130.801	95.826	69.0355
ASHGA5P001470	865.352	1013.2	771.152	475.835	142.795	407.895	998.094	1030.15	556.072	313.691	39.3717	299.254	41.3384	108.386	28.3668	296.322	78.47	109.64	56.5316	83.5186	60.4267	152.288	317.497	113.596	121.596	30.4325	70.386	46.8754	74.9705	74.2321
ASHGA5P027117	10.6877	11.8191	5.89297	23.3492	10.2604	13.4013	11.1862	18.0279	14.0728	17.1844	7.52073	13.1145	29.2526	17.9061	20.5008	5	5	11.5015	15.6028	13.0061	5	17.1552	5	18.4799	11.236	9.51883	16.3223	69.9821	21.6719	24.1467
ASHGA5P027765	65.2826	52.4775	70.459	70.9716	49.2571	33.717	41.3224	44.1833	43.8113	51.7591	30.2718	51.3855	62.8929	43.4606	34.846	47.6262	64.3753	53.2824	88.1025	29.4231	66.459	77.6302	111.564	171.012	121.804	24.96	90.5558	16.9467	148.708	101.872
ASHGA5P054063	172.301	112.312	186.959	120.336	134.76	170.585	92.9692	125.475	133.596	141.8	93.9439	83.7344	118.921	89.8399	112.735	106.498	102.861	89.1764	105.894	61.2406	136.872	415.917	378.971	703.043	556.899	517.586	402.062	444.518	422.578	352.971
ASHGA5P018920	34.3222	170.137	47.1257	68.3374	56.1898	61.0582	44.3976	21.8773	35.9598	89.3597	147.128	117.062	109.096	89.3157	119.237	148.502	124.433	85.6318	188.068	128.422	136.893	144.299	169.735	193.125	336.196	106.573	217.17	182.48	180.174	187.489
ASHGA5P010395	750.21	593.507	536.405	575.175	708.679	715.298	329.183	574.749	576.705	1405.7	229.461	328.332	249.242	357.201	281.992	394.297	151.948	378.888	293.799	162.968	335.426	4932.74	3119.13	6060.99	7829.21	3183.09	2053.51	1839.33	2850.98	2152.35
ASHGA5P014859	24.9163	195.136	179.278	220.205	22.576	289.869	47.3734	22.6236	16.6133	204.55	51.3984	128.856	286.895	44.8557	318.688	118.716	31.7592	53.2006	72.8739	25.6423	79.4855	181.687	378.238	189.124	199.428	133.44	522.953	163.762	599.434	121.114
ASHGA5P013944	197.372	217.3	162.556	242.146	134.231	162.067	197.959	214.202	169.103	162.331	96.9261	178.169	160.788	261.963	156.542	187.858	165.762	194.065	164.552	173.303	105.516	161.933	241.824	233.883	294.558	315.065	339.034	541.529	282.932	195.258
ASHGA5P054409	5.94086	5	13.3628	7.79598	5	5.06455	5	5.83078	9.20608	34.2044	20.9346	17.6876	31.3139	16.5697	16.448	20.0625	9.41759	13.5515	108.385	5	25.5681	7.62553	29.1725	18.0859	51.9222	5	5	5	52.7698	39.9832
ASHGA5P055030	156.092	120.313	120.54	174.669	148.008	131.417	118.351	133.748	148.66	176.548	426.835	289.458	294.569	250.52	281.683	313.147	318.523	239.113	520.83	403	219.338	778.007	628.59	794.786	552.112	542.642	802.341	1719.83	585.385	688.46
ASHGA5P049426	15.8622	6.32521	11.6957	19.1296	8.92213	19.397	9.07747	10.989	18.1431	13.8413	36.4829	23.4729	43.9025	21.3148	29.0334	56.2967	23.6179	23.6659	75.0415	20.8945	46.7179	57.5937	71.9555	78.7401	82.1818	31.8092	63.414	36.9887	47.1857	53.31
ASHGA5P010952	29962.8	9929.37	11257.8	10379.5	33878.9	11226.7	4430.46	17328.1	24212.2	20424.7	677.108	12955.9	20042.3	21012.1	20312.2	13009.4	13857.7	22184.6	772.056	16707.1	437.523	3899.15	11721	273.289	1233.72	9837.41	10243.2	23164	4277.35	3114.49
ASHGA5P054801	695.332	727.527	937.808	866.116	538.208	498.074	679.873	782.037	577.649	897.468	624.839	538.922	622.307	926.963	858.11	762.431	451.237	899.125	708.325	450.887	456.418	531.89	877.048	477.43	1583.69	435.042	581.77	310.879	696.236	356.027
ASHGA5P014035	107.34	361.459	365.625	430.773	83.5391	431.531	112.231	116.496	100.093	239.125	105.754	166.573	111.911	98.008	120.061	148.915	63.767	140.198	117.612	90.5176	414.551	887.616	518.158	520.587	529.304	1162.89	835.943	845.534	975.843	1424.84
ASHGA5P004831	5	5	5	13.8487	5	5	7.38026	6.9887	5.11523	51.2504	44.6615	5	5	5	5	13.7567	5	13.3328	62.2706	5	12.7763	89.55	41.0785	176.888	73.7945	5	165.81	163.322	162.558	61.2057
ASHGA5P002548	146.418	189.487	166.125	143.927	42.2754	182.935	100.096	62.1389	92.9834	325.301	105.636	73.248	92.926	48.2929	101.827	152.677	23.9345	53.3954	149.042	34.3818	206.537	1031.07	549.388	1017.3	752.494	462.292	822.168	712.211	744.419	1411.56
ASHGA5P012862	11311.7	7258.23	7808.33	8177.11	8099.18	9079.99	6070.75	10515.5	9606.19	8367.44	3107.93	3749	6244.25	3704.4	4301.17	3596.09	4538.44	3601.61	3541.36	5315.01	265.396	3775.1	2136.52	5256.69	3491.15	11050.5	5167.24	10396.3	3472.37	5738.6
ASHGA5P000650	1210.13	725.86	475.17	584.184	319.228	768.479	337.198	578.148	710.75	874.009	272.379	340.211	419.777	386.254	422.845	345.524	89.8248	390.185	294.651	148.62	475.392	1161.58	962.066	1466.27	1104.36	1452.84	1544.27	3117.93	1477.19	1462.61
ASHGA5P007680	7986.07	4718.17	6117.89	3577.84	4455.25	3412.61	7684.63	8007.51	7714.26	4421.01	643.938	2250.96	1625.19	1696.33	1691.77	2091.3	622.263	1321.81	739.646	1026.55	5	1632.83	83.6117	712.195	67.7934	3291.27	1140.57	5548.88	983.384	5903.91
ASHGA5P048670	280.794	326.255	214.757	456.246	255.257	143.72	216.027	190.332	219.58	377.514	473.345	1053.87	432.906	395.084	501.382	1173.62	227.526	314.555	530.715	372.139	537.351	317.831	637.824	256.374	1504.73	77.4786	220.632	77.2945	195.671	306.662
ASHGA5P054443	41.643	57.7378	51.7959	51.1036	26.8309	42.1326	31.6505	38.0316	46.4627	56.6689	46.6922	50.13	54.0706	52.0641	61.4274	78.4934	25.6133	37.9514	59.0712	35.1522	83.7754	97.5902	138.663	91.5192	157.507	49.1	103.687	73.3419	78.1149	106.381
ASHGA5P006317	485.662	720.056	414.183	527.931	1028.87	385.055	527.607	329.673	494.174	967.917	1863.42	1275.11	1879.46	1248.71	1977.46	1352.89	640.39	1230.83	2076.7	886.564	5104.97	6533.97	9930.25	6808.98	10003.5	2639.07	9917.55	2030.22	7150.19	5949.62
ASHGA5P009045	3664.46	2104.28	3308.85	10416.8	848.317	2539.01	3130.41	6077.21	3867.09	6901.37	3249.03	1710.65	2822.37	4341.7	2887.66	1565.84	1597.15	3954.79	3717.83	2237.54	92.5082	814.587	488.737	3085.21	280.862	21710.5	1072.06	2840.57	1125.35	1032.11
ASHGA5P010029	9895.14	5080.83	5648.32	5163.41	4846.21	6552.73	4495.93	8408.39	7470.16	6001.53	1430.74	1281.36	1909.26	1455.85	1878.69	1192.34	1143.22	1490.34	1515.3	1376.89	2348.39	4290.74	5769.65	6097.79	6695.65	7453.78	8754.07	6215.57	7175.72	6357.55
ASHGA5P007376	15.0434	20.67	19.1329	21.4372	10.8931	15.2315	15.4021	16.0306	13.968	28.8608	22.0755	27.4437	41.1518	34.0601	30.463	32.7822	10.2202	27.7953	45.1828	15.47	171.401	430.573	1405.19	332.404	2133.92	144.42	268.562	100.637	147.578	274.103
ASHGA5P005436	868.012	445.84	791.364	513.689	1100.23	652.146	409.422	527.753	850.136	584.599	1405.68	410.123	770.328	275.26	781.572	414.664	181.955	328.412	1539.7	192.388	130.196	704.836	803.384	294.38	1355.2	1772.49	958.809	1185.34	808.867	1080.96
ASHGA5P028551	457.835	407.507	432.361	449.025	246.763	447.306	195.013	96.6906	245.939	727.107	103.556	112.876	198.736	99.421	208.524	104.067	9.28295	87.7865	119.235	10.4914	14.6147	552.85	384.137	215.994	148.29	483.838	598.303	1964.7	281.692	536.387
ASHGA5P051042	2316.38	2868.7	2176.21	2080.27	1881.88	2787.95	1545.19	1224.39	1744.88	2950.71	3497.34	2040.3	3648.54	1387.02	3499.47	2088.1	216.99	1504.32	3755.63	244.999	1921.81	2041.71	3248.28	3062.25	5460.59	1820.42	3757.34	2586.07	3675.66	2153.95
ASHGA5P004267	2972.32	1809.92	2263.27	3737.66	1051.32	2222.03	1773.12	3540.26	2411.6	3056.33	907.368	422.98	470.21	689.944	482.599	423.709	181.951	644.185	949.099	247.641	82.6826	400.378	359.871	689.914	302.497	1192.26	672.059	739.743	799.301	517.777
ASHGA5P049612	72.3593	63.1522	102.283	88.7966	58.03	97.3338	67.5112	58.1001	63.1075	77.5737	68.684	55.483	59.8978	37.1854	69.3122	46.2849	12.8858	29.3726	107.611	16.5696	67.4617	38.6768	62.4145	85.5031	106.173	149.421	64.4372	88.3927	68.0394	42.9242
ASHGA5P045945	5.98797	5	5	10.0338	8.16173	5	5.80645	5	9.3776	15.0345	5	5	10.6216	7.43982	12.298	10.5899	8.27995	7.24426	14.5233	5	6.0168	78.4882	58.9174	38.4908	24.1442	46.6782	48.8781	15.9725	26.3848	40.6322
ASHGA5P009488	63.4427	58.048	79.9358	69.5915	32.5298	118.251	26.7344	54.8211	51.7697	82.6453	57.3241	51.6315	79.3093	44.3783	70.9854	39.8474	31.715	36.6953	63.3973	29.4008	62.3827	67.7689	107.351	73.437	162.1	78.5021	93.3225	419.446	70.6782	82.6373
ASHGA5P008030	392.938	507.18	564.124	268.628	223.67	380.459	358.821	325.482	334.425	341.745	297.384	357.361	327.365	269.521	354.194	363.505	134.409	249.437	336.48	176.283	277.693	487.505	524.209	563.063	554.749	151.027	479.647	364.078	509.115	400.103
ASHGA5P055288	191.282	65.9556	85.2027	52.9207	113.777	38.5429	47.8745	187.504	194.029	64.4748	42.8792	48.4377	32.3028	330.558	33.5521	44.8223	26.2432	38.919	49.0862	17.2435	18.9258	797.217	47.9051	57.0373	46.5218	269.987	49.5569	254.773	46.5801	3494
ASHGA5P034683	168.565	274.576	331.389	176.728	151.293	226.162	135.703	135.075	176.065	188.512	256.86	218.773	241.351	235.214	264.832	249.485	142.331	229.024	421.391	164.638	710.152	1628.96	1336.17	2612.59	1920.47	1191.98	4102.66	1862.76	2001.98	1955.58
ASHGA5P001070	37.0826	5	13.7358	31.159	14.6075	20.3235	11.0742	14.7714	40.208	19.914	5.74355	13.6283	57.1926	38.4429	116.119	13.629	31.1171	42.5346	13.7733	56.7375	5	58.6306	34.3374	10.5169	61.0978	41.3941	13.9251	13.7532	17.4895	25.0348
ASHGA5P013515	2242.42	1245.3	1197.86	996.811	950.85	1349	713.773	1428.12	1619.79	1405.51	264.341	331.28	766.755	239.892	1040.59	310.459	119.287	221.074	254.447	138.207	598.232	1742.15	1558.34	1724.26	1811.21	2161.44	2891.83	2799.45	1612.45	1996.97
ASHGA5P004585	50.7312	45.1306	61.9617	77.3587	30.9928	55.5212	53.1449	43.8541	62.4784	59.5135	54.5681	68.3731	104.757	75.9808	103.311	75.2377	53.97	76.9733	78.2152	67.9602	37.2308	224.916	235.024	357.26	182.657	31.621	253.861	67.0958	223.598	187.402
ASHGA5P008659	86.5695	67.4102	57.5061	51.3791	60.3223	60.2338	56.6748	49.0729	76.1495	70.7176	67.2097	74.0012	82.6344	54.5012	103.483	83.3706	35.696	51.8907	83.5776	36.5095	94.7495	483.477	377.884	314.951	393.404	435.728	487.832	566.757	380.43	545.515
ASHGA5P025186	20.6388	30.8249	22.6421	32.8482	22.6094	19.2315	16.6471	21.6922	18.3793	33.1333	21.2035	16.5927	33.4209	25.0664	20.6813	30.7772	20.2836	29.0608	26.5457	23.1606	142.003	110.319	143.229	156.479	229.944	68.5002	106.295	119.364	90.0147	93.6644
ASHGA5P035312	46.0475	39.4675	78.0081	175.915	23.4602	110.265	61.5065	63.7512	79.1154	68.2307	48.8608	60.4304	81.1506	79.1324	88.216	78.294	40.9631	74.3213	81.3727	47.7508	26.0016	84.1532	86.1807	102.065	185.635	53.1333	136.329	59.3377	123.761	130.19
ASHGA5P004313	222.564	257.53	244.828	245.662	277.824	202.284	226.91	172.239	262.341	320.184	644.593	526.644	574.829	500.861	640.031	516.067	482.52	468.177	727.149	540.892	8534.8	20211.2	24775	21571.4	29148.7	23892.4	25818.9	36672.3	24098.9	21034
ASHGA5P013681	45.3492	68.9564	65.3473	62.257	40.1572	63.451	38.1734	47.8659	58.8426	87.7951	78.71	79.4468	87.896	66.6884	95.3786	94.5286	28.2902	74.7021	95.9523	34.9195	111.615	144.572	151.143	172.22	219.8	49.0723	138.125	67.1648	180.93	184.689
ASHGA5P018368	88.4844	90.9196	78.7262	75.1444	60.5368	72.1787	69.3825	65.8123	84.9963	109.081	172.679	101.14	147.137	103.858	189.228	112.818	71.9671	120.158	172.072	84.4671	159.248	207.472	239.596	208.974	341.353	63.4486	186.253	124.886	158.293	175.893
ASHGA5P020724	26.2803	35.0615	28.2391	35.0328	23.6005	40.32	28.5418	22.7186	33.5238	51.2435	109.598	49.4124	64.6695	46.8565	76.3355	62.2473	30.3946	59.2477	60.0989	37.4502	142.848	174.741	240.25	161.528	411.541	55.2465	181.368	125.886	154.212	187.941
ASHGA5P029225	8.3657	8.94778	10.1125	17.441	12.7575	25.7613	11.197	10.4787	13.6996	15.2987	20.3218	16.7049	26.4473	19.6287	82.1322	18.6443	10.3701	21.9707	31.656	12.315	26.8454	54.8278	66.2123	94.4535	67.7243	74.9908	76.5066	70.8351	166.604	163.107
ASHGA5P019178	56.5612	40.9423	34.2195	53.6772	47.797	23.8188	35.5883	50.3768	48.0607	35.448	31.5897	47.8672	24.6803	25.4241	14.6399	41.2661	10.8316	22.8036	39.3469	22.4241	9.43097	86.482	46.105	73.9201	59.2723	62.2232	70.7348	79.135	70.5762	119.351
ASHGA5P004700	29.5682	20.9985	20.0803	31.5199	22.7844	35.2866	26.99	23.8365	25.0211	29.34	51.8571	45.7046	46.02	36.054	41.3131	43.0877	22.8919	44.0979	48.0808	35.2429	71.6128	129.982	187.621	76.4406	650.36	62.704	135.5	73.5356	95.4681	100.512
ASHGA5P012142	209.394	279.019	252.147	277.712	47.7662	238.927	134.066	120.881	120.243	371.007	22.2335	109.311	126.009	37.1578	139.14	91.1042	10.1128	32.4479	29.1411	19.3728	15.6046	1140.28	166.989	827.297	246.414	1537.49	1465.53	4422.61	1081.75	1639.26
ASHGA5P006135	772.519	742.612	810.014	632.186	536.283	694.728	430.375	584.984	635.454	756.374	914.261	327.389	519.023	227.679	529.675	363.813	73.1708	211.3	953.077	94.4189	23.9201	599.468	328.156	828.094	792.996	706.732	1973.35	1368.66	807.967	696.591
ASHGA5P025245	5	14.889	12.173	18.6641	15.2436	14.4413	13.9147	12.1204	14.086	16.0869	31.8641	34.2606	20.5168	27.3289	18.5505	39.1716	16.0441	34.2293	35.5757	22.7259	42.4392	39.6114	51.7128	65.6346	73.1423	14.0692	55.376	19.1988	53.8473	42.6322
ASHGA5P010950	100.184	130.642	116.781	99.1477	103.997	113.054	98.9126	99.8768	107.82	140.402	222.186	160.865	190.014	156.481	195.551	180.929	99.1743	177.249	211.078	103.882	690.752	4226.58	7087.69	4302.35	11497.8	1222.4	2565.1	942.612	1579.11	2470.39
ASHGA5P004118	273.617	182.468	159.633	189.806	108.056	162.903	168.023	357.69	227.606	214.876	144.765	132.519	133.988	123.798	120.212	133.33	62.5638	132.211	155.806	70.0935	328.787	268.163	340.558	431.251	681.862	131.525	218.565	84.8984	207.696	222.073
ASHGA5P048608	32314.5	26543	38759.2	23336.2	22637.6	25043	27551.5	34263.3	28497.1	25670.1	14177.9	15571.6	17934.9	10645.2	8444.69	15314.7	8863.46	10079.8	13510.3	11150	1125.09	3605.75	3732.91	2708.48	5778.26	15810.6	5988.55	14494.5	5770.04	6372.95
ASHGA5P054517	5	6.38934	13.2624	5.68251	5	5	5	7.7894	10.1014	5	5	9.55215	9.01495	5	5.15073	6.94162	6.78809	25.4955	13.6452	6.60868	5.08455	36.3819	37.0843	38.7872	16.4798	65.044	32.3062	30.0992	57.1877	36.4528
ASHGA5P003059	4160.05	2562.79	2399.21	2187.79	2701.99	2253.48	1706.2	2605.42	2703.15	2671.16	766.541	700.221	990.934	637.276	1017.22	711.362	232.654	613.803	796.21	275.08	410.968	2359.91	2654.49	1813.37	1279.15	3998.95	5403	6951.05	4254.75	2075.77
ASHGA5P002144	74203.6	37995.7	59492	32309.5	77825	49433.5	20777.5	57417.7	64723.9	76432.1	840.689	54448	57932.9	121348	60105	48251	40762.5	125020	912.2	49323.5	2433.95	3214.66	8533.23	372.761	618.74	19473	28690.7	188.607	4109.88	2722.59
ASHGA5P005937	174.255	208.444	149.894	170.05	177.799	148.547	173.25	303.35	183.573	209.405	429.939	357.244	324.248	199.451	375.212	342.41	180.788	420.383	453.183	208.526	537.64	802.101	683.226	681.695	1394.86	118.397	516.463	142.531	545.871	1058.62
ASHGA5P008382	84.7456	59.5612	74.867	101.255	43.9329	67.2936	60.0229	85.3079	80.3856	84.6808	184.552	38.4141	80.1598	53.2798	73.6303	65.5224	27.6422	49.3297	136.115	57.7959	73.305	334.204	388.118	346.25	622.222	246.495	314.836	218.652	241.582	318.49
ASHGA5P043228	108.303	132.844	124.588	118.967	92.8348	113.303	97.5302	102.661	112.965	124.657	184.138	136.93	173.043	138.735	178.594	158.48	88.9076	135.682	189.147	89.5334	57.7917	398.554	256.402	450.883	363.712	129.258	380.093	152.868	422.376	421.281
ASHGA5P034514	90.7826	75.8707	83.4286	117.855	46.5796	71.9238	57.4991	95.7091	76.0228	87.1926	102.992	76.9742	43.3746	58.8527	52.1303	84.9055	32.2718	54.0637	99.6787	51.124	9.20953	188.274	100.636	210.946	96.7662	521.028	470.697	768.686	196.681	201.238
ASHGA5P005821	910.575	1189.73	1411.18	1391.55	476.507	1537	1054.96	773.646	597.114	818.588	2323.67	717.638	459.744	589.47	461.509	746.235	262.911	661.564	2355.52	318.783	334.812	423.676	549.215	1247.51	561.911	625.561	624.216	1242.48	674.126	306.721
ASHGA5P001242	1607.98	958.576	1562.28	1099.82	1315.21	1485.37	1021.84	1294.54	1215.16	1098.8	1238.49	665.91	1423.01	823.583	1345.83	709.629	605.506	998.28	1812.06	623.366	144.645	464.852	1021.1	1188.21	1167.9	925.425	843.838	810.069	498.943	529.718
ASHGA5P038597	12358.6	7231.23	9253.24	8879.06	7491.64	8259.97	5695.82	10283.5	10174.6	8229.67	15753.6	5928.93	5972.64	6168.88	6033.33	5555.27	2649.99	5625.25	17331.4	3374.32	11.844	1855.48	511.133	6378.95	710.912	30831.5	10945	15051.3	5104.02	3719.34
ASHGA5P037512	142.069	119.972	176.632	172.765	141.779	88.285	75.082	149.354	119.038	136.914	227.544	120.833	155.212	96.2268	126.314	196.886	93.5664	249.408	248.924	101.67	155.533	559.488	913.904	1294.58	1109.73	179.176	366.604	502.14	332.68	397.041
ASHGA5P055131	848.015	613.64	679.737	987.462	704.669	474.947	511.145	628.98	725.196	735.733	1285.7	777.698	838.285	758.955	861.189	1155.38	637.565	1086.57	1738.82	610.971	4038.97	1695.55	3822.14	2240.77	5652.69	410.409	1770.46	789.311	1177.06	1157.51
ASHGA5P050203	17315.5	13236.9	19895	15168.4	10018.3	14282	9699.7	16161.2	13098	10990.2	10400.9	8630	14439.3	3443.8	13907.5	8262.98	3322.26	3601.98	11647.1	3888.08	1824.52	1688.49	1536.8	3846.74	3985.59	2629.93	4443.82	2134.83	2566.12	2516.25
ASHGA5P050080	5.18005	19.897	5.96156	13.2408	9.60707	10.4324	5	11.6178	5	51.2521	16.0412	5	18.7737	9.66994	7.13405	11.2221	7.01276	5	20.0107	9.45781	22.5091	26.5738	29.8774	30.0433	37.5697	5	21.3691	5	10.7344	17.2953
ASHGA5P012185	8894.72	7295.06	5968.25	4718.43	7815.78	6924.13	3838.28	5345.16	5471.88	6094.85	714.326	2231.54	2480.33	1102.91	5299.21	2337.56	498.617	1167.86	822.617	573.701	295.241	2091.29	2895.42	4035.13	6149.82	1939.1	5374.68	974.675	4132.75	4023.91
ASHGA5P011044	17.8257	47.2936	36.7294	30.8716	20.5566	23.2841	16.662	19.3947	15.2637	27.9747	39.229	24.8168	33.8141	16.6955	31.739	37.5661	18.6236	25.4215	44.1547	14.9771	49.7244	75.9349	113.83	106.814	115.953	47.7298	62.5913	85.0602	73.3511	71.2416
ASHGA5P003511	31.4896	26.5119	21.5496	28.7113	21.8365	22.3734	15.5825	16.9834	20.106	25.0575	20.0735	29.1181	37.512	12.8096	18.2514	54.2657	15.0109	15.7398	34.8836	17.876	109.718	88.122	151.188	100.064	187.664	71.8928	71.6964	89.5425	77.4725	82.8807
ASHGA5P013197	5	5	5	5	5	5	5	5	5	6.49667	5	5	8.0054	9.5388	5	5	5	5	13.6082	5	24.6876	54.2593	42.497	63.0344	124.171	47.9445	135.886	81.3635	48.6125	48.6305
ASHGA5P033861	225.153	77.0837	133.49	100.128	161.806	85.5743	52.8136	151.037	161.83	101.03	52.9093	61.2445	68.1834	27.6973	52.7019	69.696	33.0111	43.3489	54.5181	37.7933	117.483	360.602	352.844	59.1507	168.23	1064.19	1142.02	1576.29	512.751	449.098
ASHGA5P035663	96.2495	45.0792	86.501	97.3987	77.942	101.037	30.0212	66.065	73.3134	87.3884	55.8876	24.6144	31.8498	24.6696	27.1419	23.5541	26.391	25.9492	34.5632	35.2294	11.2016	78.558	61.9381	63.4024	85.1957	74.3703	58.3233	192.115	59.6259	55.8927
ASHGA5P009809	993.135	1001.78	935.621	1804.42	615.835	1010.71	743.812	1003.49	911.721	1111.85	370.248	473.046	654.728	485.878	653.492	384.544	301.703	463.911	387.658	430.5	8.47955	724.397	204.842	640.028	322.74	833.418	701.868	827.559	271.732	1202.61
ASHGA5P047901	36.7998	68.7868	73.1563	109.004	44.8722	43.9215	56.7121	69.8264	81.3533	136.979	97.0061	68.4029	62.3602	124.596	92.3547	147.819	66.141	156.57	134.496	54.2803	124.324	97.2843	219.447	220.868	274.486	65.8399	77.9489	98.406	183.934	175.58
ASHGA5P046659	12.224	22.4743	8.71257	18.6333	7.98523	6.01381	11.8809	10.4244	18.9049	20.7356	39.9908	34.5376	16.8129	28.4066	18.0484	43.9197	25.8766	23.7261	36.0652	17.7298	14.3773	69.9292	44.4867	38.4253	53.1555	64.3399	42.2262	112.415	63.1474	93.036
ASHGA5P018778	41.0365	50.3434	62.3205	37.8014	54.9466	36.7557	24.579	32.1179	38.9763	70.9293	247.621	51.8995	48.1109	111.833	30.5369	57.5404	25.5999	116.62	296.777	28.159	119.112	54.9745	101.628	73.5641	726.349	90.3583	123.31	43.1494	55.3183	55.3044
ASHGA5P055262	873.28	1369.45	695.999	803.557	1387.2	718.534	548.569	403.135	721.347	746.47	175.648	1195.32	1503.93	501.215	1565.37	1176.24	204.923	392.299	191.328	239.055	327.256	287.13	418.487	363.375	232.629	674.052	819.612	1073.98	460.154	285.79
ASHGA5P046677	1018.62	722.31	811.235	774.666	435.351	768.323	398.856	762.48	733.657	668.607	155.828	210.932	234.675	102.252	247.965	175.668	39.8565	133.833	199.574	33.0511	19.5091	573.772	319.566	1032.19	270.978	3844.81	755.129	5041.87	692.556	869.976
ASHGA5P056068	95.6097	152.767	95.9524	321.946	118.17	138.186	130.37	75.1836	238.142	174.687	567.431	409.497	554.49	540.669	498.373	495.895	175.966	344.244	2236.28	216.942	323.883	142.077	361.436	120.766	499.404	64.0753	209.195	114.902	169.204	129.075
ASHGA5P001842	178.534	321.329	170.885	197.613	152.875	207.604	115.896	160.372	152.71	223.842	204.309	321.896	163.399	216.302	218.092	366.788	121.67	206.117	222.715	127.114	1311.91	1470.23	1766.63	2096.77	2375.97	323.149	1153.23	1264.9	955.398	1038.74
ASHGA5P030755	39.7294	58.7735	52.9796	47.0736	58.2938	50.9837	33.6324	38.926	53.6393	69.9481	60.7292	78.6625	98.6977	84.2001	87.051	92.7063	67.6157	74.0413	96.1498	63.2327	455.455	1143.96	754.181	1111.06	1424.22	945.704	658.71	1932.39	522.613	1390.16
ASHGA5P000811	630.668	737.282	659.065	517.671	531.064	614.881	323.014	401.508	483.225	654.765	142.926	232.15	315.744	181.749	335.038	258.573	85.3306	198.602	161.522	97.6437	363.957	1546.17	1668.49	1086.88	880.389	819.56	1341.76	1524.88	1020.7	2598.19
ASHGA5P009087	100.718	126.542	109.16	156.078	159.873	88.9362	105.955	87.0752	120.105	164.972	415.815	338.249	356.252	273.263	391.085	359.121	246.837	234.594	545.005	436.521	266.297	372.042	464.767	358.176	810.446	233.878	517.556	247.787	333.05	365.445
ASHGA5P010055	54.9083	210.283	222.066	479.341	19.0865	477.578	69.5273	39.6313	32.6227	305.162	27.5542	88.0478	56.6687	42.8163	43.807	84.6776	23.3295	79.9436	32.8992	36.7645	65.2439	546.105	545.948	1609.5	146.298	719.26	885.914	527.728	847.048	303.05
ASHGA5P003710	275.307	302.152	128.205	222.654	67.8828	162.196	125.74	104.524	172.597	282.075	41.342	97.0924	158.585	31.1691	122.933	120.455	5	34.5684	43.6133	7.48883	5	490.245	44.4541	1073.09	34.3709	1862.36	1266.23	1670.31	916.357	781.739
ASHGA5P003553	37.1486	34.5317	29.7967	37.646	33.4772	29.9245	17.3051	29.3609	41.9245	228.407	78.4439	50.9192	60.7336	50.3822	43.7704	46.7733	28.0929	40.6528	66.9154	38.9166	60.4686	62.7632	93.9199	80.8842	202.164	30.5304	81.6904	27.9322	66.6948	68.0443
ASHGA5P011457	2770.77	2958.77	1984.97	1639.07	1293.01	1606.81	1327.22	2167.48	2426.12	2212.26	470.656	1789.34	1241.62	916.223	1273.24	1703.68	156.167	608.826	556.394	236.48	32.5641	573.325	192.935	530.082	258.94	572.313	1450.38	1053.46	1050.15	765.326
ASHGA5P010680	10986.1	5416.94	7596.25	4653.86	8773.38	5672.57	4149.44	8951.62	10761.2	5862.68	3698.66	3971.01	6531.25	4939.83	6793.78	3655.92	2326.65	4633.56	4109.87	3245.15	13.7423	3837.42	1010.96	2212.9	731.673	16286.7	4488.8	8429.59	4263.01	6937.94
ASHGA5P014080	806.225	537.447	558.542	371.895	457.746	428.5	248.744	440.446	535.613	536.733	154.209	128.312	149.245	72.0472	145.021	166.676	19.1696	72.8075	177.674	17.1379	18.7108	285.366	153.778	350.753	119.442	419.977	589.407	621.928	403.719	437.921
ASHGA5P006547	104.865	95.713	82.1218	89.1513	88.6306	84.5591	74.5623	72.2436	83.4803	114.897	138.949	151.505	146.737	135.117	162.698	138.578	70.8232	173.639	140.235	104.826	268.963	336.886	413.698	426.906	680.148	89.4694	320.06	135.042	276.96	294.906
ASHGA5P002782	121.019	143.644	122.591	123.614	141.134	94.5525	94.6546	101.443	117.252	149.154	161.121	189.142	240.176	184.662	250.826	208.762	136.154	191.445	192.086	158.557	318.381	241.792	483.712	613.098	605.439	131.881	351.157	168.798	296.248	318.981
ASHGA5P005756	82.5921	103.595	89.0881	107.635	94.2141	107.416	87.9047	68.4905	87.5979	141.965	314.373	152.11	193.981	110.262	194.006	216.467	107.125	164.421	243.059	94.749	552.576	750.778	979.85	1071.29	2090.56	218.391	771.815	561.189	673.812	600.701
ASHGA5P049452	13483.9	9733.91	8913.77	7427.49	14800.1	6369.97	6309.66	8375.31	11779.1	8164.81	6409.64	6417.13	10323.8	3546.19	11059.3	6161.13	2823.01	3050.24	7183	3606.2	91.2746	8956.09	5857.53	6657.23	10084	19300.9	11074	20164.8	10479.5	13044.2
ASHGA5P006999	1617.31	1136.58	2010.92	1236.33	2137.04	1513.97	746.65	1031.84	1163.61	1150.11	979.24	384.195	965.739	164.123	1089.39	392.27	169.998	172.16	1117.24	176.214	664.688	1818.13	1715.32	2155.79	3710.19	1779.17	3816.17	1519.33	2954.3	3204.91
ASHGA5P048841	187.812	253.807	154.246	250.673	233.631	150.015	209.979	164.679	212.919	314.603	584.372	415.632	505.923	400.335	555.35	417.19	275.179	361.588	817.63	354.675	3426.6	2965.92	4786.74	2853.05	10031	883.32	6808.47	1215.68	2862.58	2360.77
ASHGA5P001451	4268.73	4265.64	6320.46	3900.07	1679.05	5367.32	2995.9	5084.87	4017.88	4196.79	734.644	1151.13	1405.39	825.215	1485.08	1078.3	261.532	779.563	804.249	275.654	44.2874	1672.19	564.946	3904.9	522.259	2977.7	2434.8	3220.05	2146.44	2641.24
ASHGA5P039681	28.863	25.4817	27.1721	37.6773	27.5556	23.6935	21.0542	27.9724	29.8511	41.527	45.9299	50.4529	58.0941	46.2741	103.369	41.6319	23.7051	44.9921	48.0335	29.6616	60.2042	173.092	170.123	202.321	170.82	31.6925	163.956	57.6924	170.181	130.1
ASHGA5P039449	43.3075	235.172	70.2224	72.7705	9.64056	53.704	66.4246	38.1754	26.07	110.011	15.3868	53.3524	18.1787	18.8922	24.6287	45.8175	8.68452	22.8651	26.8304	18.5083	67.2742	83.152	149.642	69.0084	185.28	98.103	121.057	35.2086	90.4198	94.8692
ASHGA5P046408	28.2166	28.7054	20.8228	23.4014	28.3769	22.8969	16.6801	15.5134	24.305	35.544	31.41	32.6322	45.8501	27.4441	30.1741	24.6054	14.0281	27.0242	19.8057	16.698	35.8111	100.64	125.734	113.199	70.9886	77.8107	135.503	89.1021	72.1526	77.0671
ASHGA5P021858	61.3242	123.269	86.3732	104.391	101.639	83.7769	83.5272	49.6531	59.5025	127.085	170.606	197.993	300.054	174.211	299.716	186.997	133.234	171.603	202.778	155.542	2229.34	2507.24	4776.25	2404.83	3724.12	1208.86	4410.32	1374.58	2910.73	2316.72
ASHGA5P012497	40.3899	36.1028	29.6165	47.0488	28.8442	29.5664	36.0016	32.1953	34.0278	49.9177	58.4984	65.7511	66.0616	57.4782	90.829	64.8852	33.5241	66.4913	62.2742	48.91	192.841	236.469	361.259	230.784	255.812	80.8436	150.494	151.37	187.612	149.327
ASHGA5P055915	169.497	154.848	141.863	105.895	74.9869	109.718	126.613	139.099	156.419	212.526	142.612	135.897	146.329	172.78	148.627	147.954	84.8032	262.927	155.348	112.511	58.8489	189.541	208.05	331.696	293.438	72.0322	182.062	99.4857	182.087	189.61
ASHGA5P005639	257.601	395.539	265.324	422.198	413.775	195.47	345.689	168.9	375.943	579.371	1601.54	969.639	1068.91	847.846	1208.07	1068.96	889.803	802.134	2514.43	939.829	326.081	396.094	525.949	275.971	617.159	100.935	364.18	145.083	263.34	364.184
ASHGA5P028324	67.2278	88.8057	59.4939	78.2166	65.0131	54.0678	50.7031	52.6212	61.3779	105.331	111.457	114.409	116.297	99.8131	135.882	102.428	62.9933	114.81	144.962	69.0111	296.695	187.666	303.526	176.137	372.695	67.5665	151.654	108.938	161.825	124.693
ASHGA5P055623	525.393	743.875	947.902	475.139	392.81	1089.98	321.056	213.267	288.03	814.339	95.6335	234.039	388.763	110.331	393.652	242.411	74.7656	132.539	117.408	77.6568	156.235	250.699	516.015	405.81	885.509	360.032	145.702	174.211	199.025	288.827
ASHGA5P052820	230.628	226.668	217.12	630.921	92.8547	189.21	163.835	246.364	201.838	538.732	122.869	135.026	138.022	135.685	146.926	140.583	70.9916	160.534	133.027	79.3189	213.722	331.854	332.845	606.864	438.684	95.6005	212.589	82.2844	284.624	341.382
ASHGA5P003246	78929.7	64422.5	59695.5	50360.2	72370.7	64009.6	53368.8	63873	68057.9	64189.2	37148	24443.8	36032.9	37297.1	37289.7	24891.1	16743.4	39785.8	40591	20674.4	975.386	15774.4	23230.5	21224.9	40806.4	28671.2	45375.8	29438.8	28623.2	21266
ASHGA5P036368	481.326	494.395	461.383	356.58	186.017	385.78	282.295	351.088	356.087	488.255	106.412	193.55	260.433	75.7788	264.669	198.284	41.8986	68.9347	139.483	33.4166	9.79701	505.811	327.814	255.926	165.952	540.552	802.188	723.627	546.571	567.402
ASHGA5P001302	746.477	391.485	492.834	1058.95	320.692	402.417	297.01	873.81	614.276	1119.23	254.768	161.104	167.873	256.003	179.352	169.341	94.8276	233.118	235.211	121.698	85.3235	247	315.742	298.22	296.879	464.104	322.798	587.875	261.415	301.135
ASHGA5P046566	387.516	326.122	225.645	570.575	483.004	308.459	308.572	269.594	491.362	363.858	648.017	577.688	517.611	496.563	636.454	533.137	393.717	460.98	750.834	534.774	634.097	400.907	732.098	498.708	1652.67	432.685	604.262	210.265	485.637	545.905
ASHGA5P048085	5	11.6849	5	10.4943	8.27052	7.43398	5	10.5495	22.8826	6.90065	5.69776	18.7343	12.4439	9.47857	12.5695	20.9726	7.9247	9.6502	17.4104	14.5583	6.18719	32.8078	31.6982	32.4431	40.7675	12.0094	30.1577	5.7976	28.1505	52.7954
ASHGA5P013571	63.039	56.8678	56.8839	155.507	74.812	63.7356	52.5656	53.5789	67.2971	71.5531	83.9144	105.671	99.4405	93.5079	105.423	107.775	60.8234	89.1534	126.897	84.1538	265.308	892.721	588.744	18259.3	4905.77	3262.19	1461.63	1014.63	2010.4	635.324
ASHGA5P007318	133.197	140.82	77.4605	78.4115	66.4383	111.849	78.571	85.605	116.009	147.713	119.271	92.446	5	70.1256	29.3823	95.1798	14.5063	37.4918	42.9227	23.0253	42.8053	732.796	116.87	63.272	98.9563	233.247	143.065	716.563	129.561	1537.53
ASHGA5P036874	17.2415	84.4496	17.481	29.9085	20.7601	25.1658	20.2963	21.354	21.516	25.5013	137.353	40.0719	5	45.7536	41.8204	32.2638	18.7493	39.5669	44.8943	27.9044	124.798	123.672	140.399	160.348	338.169	51.8672	276.251	100.359	131.359	198.949
ASHGA5P045009	206.125	150.657	439.883	200.426	11.2859	270.338	67.0986	248.103	136.148	378.113	327.655	61.3661	35.8103	69.4275	51.2412	63.4119	7.22271	65.9126	347.236	5	69.1726	145.735	279.978	95.796	716.16	220.053	515.37	283.159	291.353	147.797
ASHGA5P054438	1287.73	1744.49	1484.14	887.451	269.832	1234.23	562.004	959.014	840.056	1198.26	195.379	264.162	160.468	61.9592	160.476	261.273	12.5481	86.1722	206.242	22.6482	54.748	338.238	217.705	421.019	281.185	673.783	602.449	1170.75	544.941	635.371
ASHGA5P009537	21.2111	38.1994	19.8228	39.9539	16.6327	24.7205	18.5638	13.9362	17.6185	36.3092	15.6254	30.4594	25.8574	27.3664	66.1889	24.4299	11.1597	22.1098	20.9957	16.1221	37.2979	545.405	255.373	996.117	389.343	442.524	625.357	549.889	463.041	516.06
ASHGA5P012667	458.979	528.436	511.985	417.277	285.531	415.857	201.169	352.627	330.938	447.578	178.164	300.061	339.214	137.551	368.096	278.301	90.1856	116.464	196.171	109.021	52.6885	308.897	223.487	315.825	467.65	854.503	354.522	566.829	257.026	437.145
ASHGA5P005255	1752.77	1416.43	1613.33	2292.92	1310.66	1489.34	1972.86	1450.17	1319.02	1687.43	276.558	791.271	310.501	404.268	345.084	741.644	409.791	354.855	290.414	483.888	311.084	813.806	721.02	254.968	697.89	308.18	507.867	885.709	634.341	1369.93
ASHGA5P035005	7.02395	13.3109	49.1184	17.5407	6.17352	14.9154	10.8932	19.9687	16.2347	16.4301	16.9157	18.1452	22.0631	19.9446	13.7585	9.04005	10.6904	13.4986	21.6229	12.3509	20.8727	102.46	47.1093	51.391	79.7269	13.7661	41.9876	16.5921	41.6321	77.794
ASHGA5P011941	12.0363	40.7007	5	17.0602	6.30349	9.7078	8.97473	8.50753	5	5	12.3363	22.1499	11.5622	9.80656	20.8831	17.1137	5	11.8502	17.5528	14.3671	5	65.9085	28.6504	27.3981	18.8264	303.092	157.111	467.54	224.005	46.5813
ASHGA5P004667	14.1754	73.7316	86.0717	89.2579	8.31718	83.367	23.4495	12.5518	7.05392	103.396	14.8646	37.8261	62.3753	13.4791	47.2637	65.6411	5	27.2194	28.7159	17.8246	110.615	443.989	836.949	86.2152	1026.53	1549.04	783.216	1615.19	296.668	601.515
ASHGA5P003058	8551.66	5535.59	7363.76	5930.43	5018	5212.36	4303.5	7931.63	7147.27	6117.17	2541.68	2114.89	2384.1	1361.36	2603.41	2068.28	804.808	1312.11	2531.44	948.22	232.062	2402.1	2335.22	3900.56	902.557	4840.67	7459.95	4798.73	4320.55	4017.63
ASHGA5P000976	18219.7	18865.7	11279	28842.3	9264.76	12117.8	9656.74	12881.1	10745.4	13183.6	1400.12	8217.92	1752.79	2612.22	1677.8	7774.72	1309.19	2880.37	1510.26	1516.86	143.111	2364.53	4103.07	3385.7	1183.74	33552.5	7259.24	13629.8	4351.72	3874.42
ASHGA5P009731	36.224	35.394	50.4397	46.7108	39.6058	14.2604	17.8451	27.2796	26.2776	21.6557	72.1456	46.9569	47.7304	43.6162	41.1699	45.6235	25.9843	70.7945	150.818	27.5641	164.129	54.9968	121.417	71.9944	306.395	19.8318	53.6259	22.1354	21.2993	43.2465
ASHGA5P032522	7.80634	6.94289	5	9.97349	9.66007	9.16381	6.94791	10.2476	5	17.8009	16.8516	15.476	16.1102	13.3362	39.4555	13.7703	12.1721	11.2311	42.5509	19.2564	148.368	96.0732	200.757	86.0309	174.237	14.7893	100.776	34.8043	59.3058	54.894
ASHGA5P000921	1812.12	4102.45	2135.22	1678.21	1794.07	1250.61	1942.19	713.395	962.707	1445.02	1234.47	1758.33	1752.91	485.298	1905.99	1778.88	405.887	532.118	1540.73	500.644	1713.5	2223.01	4500.05	2310.05	2047.75	1726.93	1896.46	1050.68	1920.81	1967
ASHGA5P007511	323.603	278.954	318.31	339.924	86.6177	191.44	161.198	206.319	183.576	260.218	128.11	116.23	143.268	51.1726	159.578	165.673	57.3923	66.9594	144.374	30.5587	39.0447	313.282	149.286	505.986	184.422	739.911	440.124	354.872	341.178	513.883
ASHGA5P014238	5027.64	3074.48	3511.42	3335.03	2120.36	4150	2966.87	4162.28	3398.24	3571.01	1663.12	1259.83	1609.22	1527.86	1622.48	1246.15	1214.66	1508.84	1866.13	1411.59	76.4241	8661.58	3989.84	5153.91	2788.55	10029.8	7789.39	10293.8	6691.75	8114.66
ASHGA5P010805	1331.27	1542.23	1728.69	1331.47	1243.58	1500.82	720.393	698.387	746.559	2150.61	796.161	851.819	469.379	527.022	495.384	956.932	377.643	653.443	885.292	373.8	679.006	1137.09	2430.56	886.281	964.253	436.211	1368.39	501.274	892.74	738.09
ASHGA5P008694	579.426	265.338	345.041	431.5	151.4	397.517	203.317	471.914	340.168	258.366	70.184	91.3923	69.7811	65.9577	56.5065	73.9511	29.7677	44.9753	77.0181	54.3299	5	1324.46	265.97	3627.34	1872.87	4397.55	1359.4	8464.21	1242.18	2777.96
ASHGA5P046728	62.1358	43.32	33.6079	53.9145	41.6043	30.371	41.5886	37.9435	41.097	50.265	74.4309	55.8463	68.6831	36.1145	59.5312	66.7285	44.3537	60.78	81.7034	58.208	833.385	874.892	1121.54	990.741	1401.14	242.156	1368	564.497	927.32	498.842
ASHGA5P050402	99.4241	94.9254	84.1504	102.838	78.4629	40.448	58.1763	67.1933	68.4019	83.9314	116.192	117.676	112.145	101.624	107.534	123.355	77.673	120.938	142.947	95.8717	1026.15	571.077	762.252	1235.68	964.034	110.889	435.207	166.208	415.756	383.742
ASHGA5P051753	2814.85	3169.46	2721.11	2490.54	888.754	2374.97	1823.62	2166.28	2336.58	2446.53	1593.34	1023.62	1994.22	301.319	2085.44	938.424	88.1825	292.483	1770.69	111.82	11.3942	848.311	181.443	1879.66	89.3303	5082.34	4930.25	4367.83	2596.36	1473.14
ASHGA5P008510	312.132	388.001	460.123	318.304	124.088	453.051	120.326	176.661	143.164	592.295	438.274	177.281	183.782	148.955	150.45	237.844	83.3766	201.523	511.955	71.0697	117.397	406.47	382.498	550.666	1002.66	451.05	1052.57	582.021	356.063	454.624
ASHGA5P008474	22.7672	47.588	29.9083	38.681	11.7873	40.0096	8.83733	16.1516	16.2173	39.3834	9.3069	33.9731	16.4492	18.246	11.314	36.9246	5.45911	17.5033	29.5596	5	7.80226	376.837	111.822	499.451	166.139	576.986	385.494	764.741	395.032	397.422
ASHGA5P012051	1159.25	954.447	1578.14	1350.31	683.989	1465.35	529.735	872.029	743.722	980.97	511.034	348.392	354.446	237.481	371.704	314.359	85.7475	250.79	589.158	88.152	20.3962	413.333	253.627	707.711	229.456	4161.1	914.951	4406.79	1045.89	715.959
ASHGA5P004495	29.7759	23.843	27.3012	43.0711	31.2695	15.9676	22.9915	57.5021	27.9474	22.8695	47.9477	37.26	33.0947	23.3598	28.2797	55.423	29.8804	33.9383	54.5778	29.8098	55.4859	233.754	126.083	273.309	139.091	53.4262	151.764	93.0111	147.199	92.6356
ASHGA5P042455	431.572	502.063	568.041	420.942	123.326	368.678	211.139	356.931	323.108	707.098	74.9218	191.074	112.326	64	120.745	320.6	42.8894	70.5321	68.0925	8.91026	5	616.052	159.723	755.59	44.0027	862.352	392.637	1913.96	420.001	634.349
ASHGA5P017834	53.7945	48.1379	38.2563	41.1652	37.1721	30.3736	41.5546	41.231	42.5599	95.6085	77.0964	62.7426	67.5252	64.4999	77.8961	59.3294	44.4733	63.5128	67.0243	42.5038	213.959	838.529	680.149	877.343	1677.2	70.9633	355.057	91.6354	414.2	382.79
ASHGA5P026405	73.6034	82.8741	108.67	117.397	71.2044	50.7152	67.7523	75.6321	65.534	82.7668	190.375	131.299	849.551	352.762	980.537	166.266	117.785	432.313	210.016	77.1744	183.757	376.534	828.829	162.641	360.594	40.7372	121.772	56.0179	203.411	211.769
ASHGA5P048952	1582.78	1031.19	882.47	1429.31	1267.66	1217.79	1052.32	1154.65	1272.35	1238.61	826.349	677.549	655.862	768.379	677.097	786.553	718.533	796.364	1013.81	752.75	236.608	760.3	805.828	1083.51	1628.59	1280.9	1202.86	2392.55	993.66	777.931
ASHGA5P011564	44389.4	37914.5	50212.3	41656.2	39589.4	38299.7	24552.1	37190.7	37015.9	31087.8	43340.8	28341.5	61742.4	14514.1	61357.5	26520.3	10053.5	16559.6	44573	10981.5	1926.97	1990.16	3173.77	2676.93	2856.83	7656.33	3108.78	10974.2	2579.97	3664.26
ASHGA5P052213	28.9124	27.7232	38.7515	23.9471	14.3043	55.6499	35.7781	19.6978	29.8809	60.9106	41.7143	46.9346	37.1774	43.7884	27.0338	37.5195	21.4808	63.2655	46.4663	22.2359	25.8001	109.422	36.2968	30.3945	57.2244	43.2703	47.918	1090.66	36.8496	44.1863
ASHGA5P032750	64.8066	28.3124	48.9252	87.94	34.4876	49.9469	26.401	33.0547	39.7409	82.8677	43.5692	57.5127	103.034	74.7262	93.8978	71.2891	25.2395	61.394	95.0163	33.0455	81.7048	173.53	142.495	228.012	174.403	44.0428	169.311	60.4929	162.519	164.988
ASHGA5P003629	182.02	216.517	242.438	230.828	139.238	224.696	122.312	156.451	159.876	234.141	435.375	231.653	313.113	285.456	303.897	325.937	132.764	258.193	338.208	121.383	215.484	874.485	781.222	1082.3	992.027	474.287	1081.48	765.423	801.312	827.104
ASHGA5P007749	143.265	39.3359	51.1799	308.164	23.02	44.6968	34.7623	244.117	124.078	291.802	68.229	35.9318	36.6739	148.278	33.8681	39.9619	36.2862	119.69	51.0892	25.2761	115.938	103.173	162.946	114.792	153.305	38.8133	137.716	109.662	108.713	119.525
ASHGA5P055479	67.7578	90.528	100.329	99.4015	77.8258	98.2458	55.5995	62.3563	76.0821	117.004	160.509	121.399	140.526	148.284	169.913	159.326	83.0485	160.975	195.261	90.8272	252.709	1216.68	811.303	750.736	631.853	794.621	1116.01	3046.77	1401.24	951.147
ASHGA5P049631	156.101	163.185	174.449	197.573	147.707	157.491	133.262	144.057	149.114	194.408	228.038	212.752	210.901	318.955	299.594	288.852	156.491	259.129	291.886	149.9	173.735	1054.77	1378.16	1166.85	5051.94	170.375	695.949	241.368	612.895	658.732
ASHGA5P016976	908.415	743.847	677.38	1114.82	1057.12	845.377	1010.25	840.029	856.266	1220.68	679.662	565.879	880.686	1084.91	943.454	578.527	1381.8	1161.55	834.96	1662.55	658.591	2800.79	2008.19	3301.04	10599.9	579.415	1490.55	534.218	1114.74	2078.31
ASHGA5P049638	305.708	390.58	330.097	464.264	336.751	281.202	365.125	287.914	297.457	406.238	535.394	489.685	482.942	521.349	618.826	527.61	303.058	435.556	655.69	515.131	1909.87	1812.5	2385.89	2513.76	2532.64	241.605	1276.55	402.008	1049.5	918.444
ASHGA5P005925	23.2808	47.7935	22.537	45.4104	31.3806	38.8827	33.4342	39.3416	27.5533	36.3659	103.948	57.7248	50.376	75.8835	50.6149	96.6719	74.6104	106.667	134.383	46.438	783.647	222.802	475.09	323.738	655.024	45.3445	244.685	93.575	229.006	217.071
ASHGA5P028400	32.829	53.0368	22.9723	45.0961	38.7583	38.0092	36.3283	29.3459	28.5503	140.27	56.9351	60.1279	75.2164	79.9732	81.3426	84.9883	44.3782	60.3039	64.4655	69.6381	370.635	337.194	422.487	352.266	496.705	147.031	318.085	143.013	314.694	335.86
ASHGA5P030001	14.3337	16.5276	28.4203	31.87	12.3247	23.8525	20.2949	16.717	19.0181	40.5704	39.8213	24.3049	17.7612	16.7283	30.414	38.8849	5.98333	14.652	44.7139	15.2436	56.3559	182.574	109.127	370.24	247.599	156.894	180.565	366.432	245.416	125.812
ASHGA5P035615	28.4819	32.7742	25.3045	34.7112	22.6327	19.0638	19.7255	25.2819	27.3265	26.8658	34.3671	42.7005	47.3432	36.9795	63.1317	51.1097	22.935	50.874	50.0503	41.4983	219.757	1200.48	753.539	2216.13	619.849	58.4828	852.605	130.449	661.356	485.797
ASHGA5P021973	122.139	238.527	240.959	237.638	303.531	276.38	190.86	86.9563	158.583	318.681	1180.57	797.952	818.336	561.497	738.722	825.618	1147.87	528.742	1236.08	1482.06	23711.4	65708.5	81624.9	60148.6	92390.4	30271.8	54955.3	40581.7	45589.6	37060.4
ASHGA5P013706	212.415	126.506	142.568	190.657	157.626	171.965	126.816	115.803	171.776	185.521	65.3475	58.8734	70.4028	54.2085	82.0204	47.5738	20.6806	120.081	77.6579	53.0365	5.21655	1239.4	150.945	2084.38	423.773	1799.53	2186.59	2293.89	1608.22	2170.78
ASHGA5P053447	44.6605	11.4687	5.51194	27.9788	48.4466	23.2442	14.7579	24.416	45.6601	28.3675	155.963	20.9724	36.9498	96.9725	55.8351	8.55255	11.7082	89.6995	170.95	23.9174	5	81.393	30.6297	23.9374	17.3883	101.927	31.8798	57.557	26.0272	41.56
ASHGA5P025179	379.392	360.406	220.295	521.535	167.541	477.685	472.993	400.525	296.425	483.659	313.101	349.609	385.111	589.758	409.069	372.581	306.349	500.025	372.856	519.558	202.958	1617.98	1344.83	1537.82	2619.41	876.013	823.796	1093.9	912.123	966.922
ASHGA5P009111	150.487	170.57	126.012	199.952	42.736	168.895	89.2023	116.503	103.571	236.936	71.5722	71.9693	108.15	74.4552	86.7252	421.92	29.9865	83.421	94.1315	45.332	18.747	206.044	143.123	227.282	171.442	122.895	158.709	98.3852	156.854	169.202
ASHGA5P001854	162.756	173.389	226.332	118.846	93.0106	228.388	87.617	108.289	117.042	166.765	87.8092	84.7308	74.9403	60.6523	68.8467	77.2021	17.3464	67.8995	109.306	17.5191	22.2053	169.48	111.39	136.197	253.101	119.395	134.944	165.303	141.275	165.14
ASHGA5P009942	725.436	1335.84	729.138	1065.45	1686.53	629.188	927.659	490.071	861.627	1653.28	4142.33	2780.65	3669.63	2678.96	5053.42	2896.35	983.3	2145.36	4826.41	1593.91	4082.04	5567.65	8626.21	5289.42	8744.76	3063.54	7846.67	3786.01	5919.28	4448.83
ASHGA5P013548	33.2271	53.1986	68.9776	41.5735	34.9154	36.261	27.4668	36.7054	33.4107	57.4745	118.616	48.8028	74.5315	34.4481	99.7697	58.6772	42.3137	50.3012	120.672	38.1775	462.243	583.066	587.029	466.955	2250.59	604.614	750.043	583.921	410.655	693.245
ASHGA5P013164	116.307	162.628	241.088	226.193	73.3473	146.539	125.859	107.81	97.1914	277.975	115.893	127.62	51.5213	124.297	75.8491	123.957	48.6878	128.256	97.2356	79.0441	160.069	1369.27	770.951	6014.56	466.023	5668.4	5453.13	5024.59	7558.16	858.871
ASHGA5P002066	89.1017	188.081	132.473	215.486	184.492	86.9574	81.1658	36.3167	59.644	159.643	29.5278	182.742	163.245	142.457	160.018	253.048	44.9047	146.653	44.4838	57.6483	46.2923	94.812	110.161	101.963	105.554	252.727	140.078	57.337	87.1089	119.086
ASHGA5P009609	11663.3	6911.88	8378.88	6581.43	5675.32	8702.62	4518.04	10238.4	10892.6	7542.54	197.517	1534.3	5614.55	1186.9	5798.21	1388.62	1141.5	1076.22	230.236	1423.23	7.17066	1052.38	674.569	500.851	807.043	13035.1	2525.92	20149.7	3165.45	2402.73
ASHGA5P000712	8.62956	14.9776	12.6569	19.7218	9.24593	11.3054	7.90498	12.2837	187.202	20.8936	19.5301	24.4844	21.6636	22.6399	27.3425	17.8793	24.7454	39.6208	31.1252	27.4346	47.0364	38.2226	66.6906	50.1385	110.034	17.7496	51.3668	68.1424	57.6173	51.7693
ASHGA5P054723	99.9221	332.48	126.29	181.727	43.4389	313.921	77.9644	98.3625	53.6829	414.552	34.0848	126.168	48.1741	40.1599	81.0896	121.256	21.3342	39.9678	34.9257	30.5595	135.68	1215.51	656.906	4722.96	992.983	2533.61	1189.1	2669.92	1253.38	1667.38
ASHGA5P012188	21.4317	7.04777	13.0906	19.5107	5	5.03531	5	5.8126	16.4667	33.444	16.7231	5.42345	21.3467	9.10033	25	21.4162	7.94879	11.9083	19.483	5	5	16.7332	13.3975	14.3888	13.0284	21.6587	21.8977	25.353	18.9775	11.4418
ASHGA5P010087	5	5	5	9.6047	5	7.46336	5	5	6.18987	5.73789	6.99352	11.6193	18.7917	15.9851	43.5576	8.52896	5	13.2409	19.3282	9.96308	18.1921	22.4093	35.4869	63.1671	100.315	6.66378	16.5541	5	15.5431	18.1104
ASHGA5P007634	5	5	5	7.98226	5	5	5	10.8729	8.8103	16.6763	22.4705	10.5504	12.0752	11.6771	44.499	6.00069	7.41989	6.98395	10.9077	7.23962	6.81151	130.16	20.2709	14.7079	18.1131	5	19.5744	5	30.7926	20.25
ASHGA5P007493	690.447	803.5	717.755	682.7	459.014	635.764	581.219	435.423	604.427	928.151	1274.08	1015.55	1006.17	948.247	1248.66	1123.22	455.917	884.113	1283.3	563.142	973.992	1041.4	1454.59	1420.76	1482.47	358.991	664.147	384.674	588.842	626.397
ASHGA5P019518	4237.97	5175.5	4584.72	4072.66	4005.46	2345.61	4493.91	2846.26	3853.06	5532.87	4509.71	6417.44	6451.51	5638.52	7046.32	6405.84	3003.13	4593.96	5045.06	4318.25	11385.1	37113.3	35409.9	55464.1	34095.5	3981.12	35262.9	9845.83	25091.8	21646.1
ASHGA5P037304	20.2758	22.4804	11.9345	20.3329	13.8543	12.3776	18.5829	15.2728	16.4656	33.8038	32.6864	32.8019	38.2523	50.6193	54.1907	93.4718	12.3518	48.3869	45.9328	23.1283	36.2067	53.2104	77.5141	50.3137	70.0576	18.8948	37.9593	23.016	40.4082	39.4647
ASHGA5P008426	1479.96	1041.87	1190.32	922.638	603.081	900.405	482.442	747.27	1082.16	986.845	549.225	519.625	605.241	238.41	619.008	510.104	46.7367	195.023	536.219	59.7142	11.6955	514.44	224.049	546.68	211.894	2527.6	650.176	3922.87	513.59	544.636
ASHGA5P028577	5	5	11.3084	5.32417	5	5	5.38733	10.6089	5	5	16.1962	12.2465	5.83032	5	5	23.7585	5	6.8898	11.476	5.12506	10.9031	65.7852	58.5564	45.1754	89.0771	50.0134	69.0729	36.8404	46.4225	153.754
ASHGA5P053062	5	17.0793	8.20411	12.3062	13.0725	16.0178	5.75481	7.21114	9.11214	15.7997	29.4243	24.5219	33.168	22.3891	24.9951	23.6513	7.61015	19.166	38.6333	9.73209	14.533	36.416	49.6309	38.5407	60.1316	9.95979	52.9746	18.5913	44.1103	54.1076
ASHGA5P046387	6.44989	67.6419	5	12.4987	5.71541	15.2624	12.3906	14.079	7.65753	8.19638	10.1943	11.0027	22.1892	11.1158	14.1993	10.3635	14.9003	18.2548	20.0786	21.0029	22.7228	48.8297	48.4661	39.2784	73.3614	17.9149	45.2562	25.9684	54.7642	57.5321
ASHGA5P001192	1777.68	1201.89	1557.22	831.411	1384.78	1035.66	791.446	1089.16	1548.97	1083.24	1781.97	777.539	515.727	512.713	1436.64	766.874	192.763	505.606	1920.65	205.267	61.7451	635.531	345.67	698.632	390	751.947	2170.94	1178.1	1090.32	711.372
ASHGA5P050467	3743.44	6675.02	6735.18	7306.76	4023.28	2895.02	4979.47	2503.16	4034.63	6222.84	7134.44	6380.51	7516.83	5355	10906.6	6300.04	2981.71	3975.8	8839.25	4549.42	28295.3	17036.8	18892.9	25118.9	48878.3	3825.86	17077	7872.98	12127.4	10387.9
ASHGA5P049142	1446.12	1472.53	1369.47	1052.78	1025.4	996.796	1836.22	1217.18	1402.35	1818.66	2696.19	2745.95	2777.68	2501.81	3196.77	2785.23	984.61	1762.5	2851.17	1479.44	3447.81	4770.14	5854.1	4329.66	12561.1	4149.81	4824.9	9573.61	3586.76	5423.16
ASHGA5P006552	427.632	568.269	413.455	457.462	236.391	372.788	233.514	222.645	331.72	405.738	561.895	234.111	119.681	155.142	169.995	219.754	30.4845	151.092	590.146	47.5014	5	461.021	164.376	983.852	154.071	1117.24	952.199	1245.29	1023.85	338.693
ASHGA5P015276	10.5667	16.0678	12.9416	20.8057	8.52355	20.7334	18.5498	14.3107	13.4898	13.362	39.4938	35.6452	38.1609	30.0334	89.6595	32.9396	17.5984	37.1116	38.6767	23.1795	57.9482	174.818	141.87	226.172	264.152	16.5531	122.394	31.2518	155.066	135.167
ASHGA5P034460	75.4845	93.5603	81.2609	85.1015	73.1568	86.2948	76.0155	79.7627	88.7705	99.3846	134.074	121.063	131.355	117.823	117.189	105.488	56.4619	112.827	142.893	63.2921	84.512	324.239	436.519	407.463	566.55	77.1308	284.977	112.457	289.026	262.119
ASHGA5P055867	95.7936	166.011	127.591	231.39	152.355	136.222	110.507	65.6485	92.0409	183.405	109.933	138.215	134.784	82.6834	155.948	141.043	46.2095	94.7337	102.769	62.0439	38.1879	211.204	300.191	210.603	423.053	116.156	190.598	113.875	205.149	174.847
ASHGA5P006614	713.435	817.952	529.833	567.379	221.019	503.184	304.594	557.591	492.471	842.96	118.365	215.707	108.864	59.373	136.277	218.72	17.7261	48.13	142.478	18.6239	294.386	460.637	401.85	473.527	501.189	882.874	459.699	908.321	371.907	714.23
ASHGA5P048804	30.3913	39.6301	42.0163	45.6797	44.2169	34.3826	33.4852	39.8673	35.288	40.8197	52.9811	51.1148	77.9285	47.1389	53.2116	52.7828	25.4076	47.8959	85.35	30.077	58.3227	113.092	159.001	120.508	140.723	44.3665	116.573	37.7611	104.034	110.699
ASHGA5P008089	85.9683	27.1203	33.7125	154.275	65.8082	27.47	36.4997	66.8106	82.7713	185.12	38.7585	48.057	59.0228	97.7839	64.1394	52.5643	21.5054	58.452	44.998	35.9322	60.0927	37.8797	78.6722	40.7869	66.0554	16.196	36.917	44.8227	29.5495	29.4661
ASHGA5P003824	422.988	441.687	483.166	393.494	75.7396	294.594	229.763	340.105	334.405	450.905	64.8699	104.798	154.014	40.8422	162.939	90.1976	5	28.8993	64.2632	6.05384	5	305.784	80.4519	406.625	37.1474	597.825	634.444	717.826	432.548	283.565
ASHGA5P045718	345.952	349.067	296	338.863	279.962	265.138	224.267	242.673	317.261	354.092	478.47	358.626	418.103	290.435	444.905	374.484	153.193	279.392	514.467	176.564	745.285	725.331	932.004	984.535	1076.37	317.135	847.976	636.174	786.989	815.053
ASHGA5P010766	19.2731	29.9587	28.9319	36.379	21.0756	30.1627	29.0198	28.5587	31.6568	29.4799	59.9456	48.2861	56.6587	46.6449	51.4217	60.1511	26.5612	51.4889	79.2922	40.0435	333.676	347.079	346.37	378.967	549.272	109.226	317.864	123.123	332.847	315.212
ASHGA5P007169	8.70392	23.4264	33.0907	17.9883	7.04505	27.3082	15.1384	14.9379	5	11.8242	31.927	21.7401	16.8318	25.6098	13.7881	25.4297	19.035	14.3849	26.2451	23.3614	70.9581	96.4342	67.452	48.9472	78.3476	55.6105	57.8755	88.542	99.9729	138.607
ASHGA5P033190	9.20047	48.8853	8.64628	11.5152	11.2989	16.2112	9.88715	14.8812	12.9354	11.6516	54.5285	18.8941	18.1991	28.2816	17.5509	15.4781	10.8788	20.1571	24.7988	14.9771	126.879	99.8502	128.753	107.307	166.546	51.2501	73.2399	21.4718	78.6177	80.4247
ASHGA5P050649	13228.8	9290.1	10425.9	15320.5	6281.48	8249.76	7395.75	11078.5	8736.84	7323.19	4009.32	5371.59	4857.15	4010.7	4815.07	5539.97	1127.81	4246.91	3964.31	1547.76	20.0985	3009.95	412.19	5132.35	254.906	9768.38	4708.04	13831.6	4272.32	6702.49
ASHGA5P055936	680.369	392.89	507.576	468.294	628.868	397.513	341.072	376.642	458.37	423.876	818.631	416.026	583.221	415.085	610.202	442.996	223.7	458.42	904.824	354.74	261.72	346.67	559.138	379.223	670.856	280.208	559.654	488.765	335.091	217.128
ASHGA5P016777	5963.78	3376.54	5335.05	3850.96	2263.93	4748.82	1783.68	4421.33	3234.56	2973.19	591.348	761.306	825.39	438.021	818.825	717.88	190.91	469.473	549.695	249.447	899.203	2569.03	2169.2	10118	1813.44	5759.63	5165.02	8497.67	4360.88	3256.38
ASHGA5P048220	11.9289	9.0626	11.5914	16.4574	15.2683	7.73497	9.43718	14.4442	8.2863	5	33.943	32.6231	22.4438	30.7767	66.3844	28.6587	19.9103	22.6027	40.4827	41.5633	31.4361	16.1525	34.1365	21.4063	26.0063	6.55204	17.3068	129.707	44.4906	13.3549
ASHGA5P027612	795.388	619.581	768.042	765.558	601.405	641.599	308.234	417.598	482.147	661.449	278.756	314.298	235.671	278.956	219.504	420.277	301.466	421.099	342.354	212.313	752.321	1563.43	1194.74	784.213	1579.73	541.168	350.182	246.709	270.936	2723.88
ASHGA5P029656	330.274	435.887	357.494	426.125	307.437	359.5	242.205	199.15	196.7	319.304	230.746	327.612	363.42	208.234	383.167	361.464	218.462	261.179	240.474	261.313	437.243	873.209	914.22	1636.98	2479.8	990.723	816.645	899.972	682.634	612.849
ASHGA5P008011	554.43	358.494	425.091	384.667	209.841	422.208	319.916	680.15	367.418	408.863	103.314	102.705	126.3	50.5333	97.8948	93.5578	34.3154	52.3448	127.467	48.1486	5	105.768	69.6582	519.311	168.381	861.894	142.853	209.658	168.306	163.265
ASHGA5P005106	88.7502	83.2752	86.7985	84.3333	29.9855	89.5222	58.2717	50.0501	57.224	62.5596	30.9791	24.2316	29.2877	27.8771	22.1148	35.6526	11.9267	34.9859	49.0961	19.4707	29.0914	152.486	111.742	290.062	42.7517	260.196	296.814	319.292	292.581	111.444
ASHGA5P033899	93.6227	63.191	96.3572	120.621	66.1211	49.7728	41.4052	66.3015	57.8033	41.6981	104.379	50.0363	55.7588	62.6309	52.3344	80.8548	46.3132	97.4308	116.657	38.7011	131.85	257.217	224.588	317.421	412.61	33.7097	138.85	85.9429	109.57	184.269
ASHGA5P002471	1925.11	1588.78	1784.63	1236.51	965.282	1358.07	942.574	1699.65	1428.84	1312.74	514.888	679.843	824.336	433.056	800.572	662.731	137.846	513.285	489.128	151.33	11.9723	698.071	307.477	417.13	133.606	1410.63	1396.36	1888.79	943.731	1072.98
ASHGA5P008575	28722.2	17803.8	25617	19800.1	24460.7	19895.4	17606.7	25673.2	23916.1	16984.8	12475.4	9235.61	12682.8	8190.29	12868.5	8861.56	6362.38	8865.5	13069.5	6596.08	964.639	5513.71	5640.81	14408	10475.6	11212.7	9648.1	13218.4	7856.93	9883.19
ASHGA5P002601	5	11.0931	5	5	5	5	5	5	5	5	5	5	5	5	48.9089	46.6802	5.33134	5	7.01127	5	5	133.084	50.8033	343.579	91.4983	55.0273	107.7	78.5297	151.473	105.601
ASHGA5P012133	28.5526	22.7245	21.4277	43.9954	39.8342	28.9195	24.6142	19.6301	21.5044	92.7658	98.1391	47.78	42.2399	37.5386	40.8215	67.8483	135.65	118.727	106.205	47.1703	34.8073	21.6044	48.1387	47.9248	70.1448	33.5238	34.4484	117.076	21.4444	36.3018
ASHGA5P014669	1503.19	1903.12	1777.22	1368.33	1355.02	1471.97	666.714	680.205	925.546	1304.92	1907.16	1099.17	2113.97	543.927	2561.55	1281.53	288.576	754.677	2380.38	213.238	647.311	2680.3	2232.35	4360.4	3995.15	230.325	2423.43	664.839	1140.03	948.18
ASHGA5P050924	139.268	264.775	180.62	220.133	259.807	95.2143	163.681	113.448	156.03	190.151	1282.34	668.787	439.282	258.983	550.354	975.668	782.034	515.076	1304.14	625.093	11676	27325.4	39628.7	26980.5	43746.1	10825.6	21358.9	18499.3	13477.1	11015.9
ASHGA5P029574	1117.92	1165.06	1244.59	1236.94	441.54	1453.15	715.714	722.247	647.173	1537.58	616.481	330.555	354.031	183.122	404.939	429.725	134.975	259.717	632.96	141.791	192.971	1824.23	1042	3153.35	959.552	2785.52	1689.87	6623.52	2081.78	2815.71
ASHGA5P013201	5	5	8.81106	8.30931	5	5	5	6.5966	5	34.7594	5	10.8437	5.71502	6.49805	5	5	5	5	34.1953	5	5	198.765	89.8086	264.834	114.075	383.056	521.984	792.295	267.622	215.668
ASHGA5P012946	31.7566	36.1046	42.0773	56.1537	36.9709	45.3134	31.284	22.9793	24.8043	64.3899	67.3208	43.3988	40.3392	38.0085	45.286	28.7811	15.2499	43.0219	87.066	31.3606	104.142	534.237	228.423	248.251	243.195	56.8321	504.457	98.9061	950.905	861.472
ASHGA5P034024	5	42.6297	5	7.81988	5.77366	5	5	5	7.45059	10.1374	5	5	5	5	5	20.9946	30.9507	5	85.0121	5	5.20532	61.9188	15.5713	98.7695	12.6193	75.4191	154.937	114.522	149.066	89.6032
ASHGA5P010023	224.209	417.951	206.157	263.55	139.487	210.463	169.879	220.314	182.982	385.714	242.368	524.326	218.297	240.759	291.121	546.8	104.048	211.288	259.484	114.671	226.307	765.341	563.682	838.353	563.859	536.65	1016.7	900.896	657.974	650.018
ASHGA5P010936	488.388	583.165	565.92	536.048	734.323	394.609	489.931	510.903	499.119	692.36	1408.03	959.732	1387.93	1102.71	1175.78	1152.84	710.183	1409.64	1583.53	856.652	1397.56	943.317	1816.73	1492.81	2373.98	646.305	1232.85	559.085	819.858	1040.97
ASHGA5P017748	410.24	407.683	172.285	678.827	108.966	689.784	53.2363	310.036	284.558	1403.69	33.5992	247.746	153.847	496.683	428.242	237.575	81.5181	510.745	32.0267	43.5695	29.5504	47.5175	41.57	21.7473	370.401	437.276	16.7131	5421.31	16.44	221.667
ASHGA5P004760	749.508	154.53	852.913	267.384	999.031	429.476	307.285	346.213	576.452	175.108	92.7894	164.57	225.24	348.582	246.16	169.993	274.443	357.14	126.818	335.949	127.915	139.009	203.055	133.079	296.322	117.598	137.904	71.0523	144.066	142.86
ASHGA5P012227	946.251	1352.86	1048.15	1036.65	1071.58	630.647	1046.43	870.099	953.806	1393.43	1998.33	1580.49	1987.73	1529.54	1501.44	1776.31	573.26	1418.41	2341.89	831.226	2032.46	724.399	1583.47	665.715	1532.18	231.423	743.803	285.147	555.938	583.409
ASHGA5P014000	133.169	140.109	131.878	124.763	75.2195	109.083	106.091	99.401	98.1135	187.426	89.1639	182.492	117.576	92.6875	139.601	181.504	27.2831	64.2252	91.0527	52.6395	5	960.438	190.092	1134.3	171.604	728.559	1007.99	1146.7	788.675	1017.79
ASHGA5P027482	105.979	73.641	65.4529	85.5581	85.3412	76.4526	81.8172	85.5018	78.9953	89.4044	17.8581	30.336	33.3415	29.6346	33.3287	41.9385	17.8445	23.2727	19.5076	23.3923	25.8154	348.695	145.242	369.083	124.428	632.568	366.619	693.334	596.024	302.551
ASHGA5P013951	409.844	356.954	268.867	378.887	171.633	303.304	246.753	258.923	320.55	458.343	87.6829	130.076	130.447	78.4871	117.953	118.73	19.4951	72.0756	214.238	21.329	5	461.432	127.407	164.754	103.866	825.456	447.087	809.327	309.422	583.221
ASHGA5P014873	166.065	232	258.825	200.605	97.8094	271.737	94.5908	127.478	100.075	248.433	119.008	196.048	192.247	163.263	134.229	196.621	54.8305	145.442	139.544	59.1694	83.6932	887.024	518.612	248.423	367.648	469.024	452.776	553.695	515.512	1002.5
ASHGA5P047427	21.7673	88.6667	18.0988	32.601	34.8268	19.7657	23.8836	19.6937	31.2904	40.8254	47.9016	52.7042	55.0523	48.5768	51.4565	192.415	20.5546	40.8292	63.3267	22.6328	87.8603	91.3459	140.811	112.648	172.256	22.7513	94.0771	42.1572	105.358	96.0935
ASHGA5P003763	54.4766	100.038	148.331	196.09	29.051	88.8297	44.7068	51.5553	44.5187	121.138	41.8405	66.7564	74.9272	51.2542	83.0516	85.7042	13.3106	39.1268	64.8892	21.8541	69.0389	390.883	210.703	2129.63	254.78	289.637	476.696	198.669	624.513	234.19
ASHGA5P003700	30.6213	27.7052	12.3305	31.5992	41.4506	15.5485	24.3012	20.741	28.7255	17.6113	57.298	75.3664	63.3497	36.1923	90.6354	50.8197	45.9131	35.6865	59.787	81.3975	42.7955	29.7348	51.8361	40.8623	75.7367	28.6536	39.1508	12.4048	53.0284	95.3362
ASHGA5P052265	312.343	411.046	355.538	593.156	151.55	358.919	583.672	331.506	295.243	417.213	193.103	143.755	117.076	65.4222	125.201	191.419	80.719	89.3955	130.2	51.8229	98.7984	284.195	248.221	168.901	246.175	970.61	358.115	296.805	300.844	316.788
ASHGA5P044473	33.9215	151.776	252.839	166.156	9.54204	120.965	45.0499	17.9636	17.0786	133.598	151.071	50.5433	17.8067	25.6793	27.0517	70.7121	42.2154	14.178	28.3163	10.8559	15.4465	357.93	38.8037	410.976	33.2552	1815.86	163.134	238.15	235.682	380.313
ASHGA5P005381	1900.66	3968.61	1800.28	2611.08	4408.57	1547.96	2488.02	1305.09	2383.5	4968.43	10992.8	6920.26	6979.61	6560.82	10425.8	7562.86	3753.28	5976.98	12470.9	5238.31	1065.2	1021.36	1407.52	598.735	1566.98	418.464	968.798	529.358	808.771	2459.43
ASHGA5P003055	5	5.31935	13.8137	5	5	9.25055	12.6028	5.75948	5.10676	89.2213	67.1399	9.67764	5	8.82857	5	6.60405	5.92399	5	11.7133	11.0643	14.7975	20.1298	15.9135	271.216	24.5384	11.9983	21.6186	24.3918	37.8935	16.901
ASHGA5P052441	87.6619	85.8524	87.1291	146.249	82.6835	57.9413	94.1721	88.2683	85.3087	118.697	125.255	137.856	142.516	126.135	147.143	174.242	85.1948	110.203	145.745	103.036	846.717	330.099	756.824	375.984	754.794	267.82	537.124	163.958	374.52	298.362
ASHGA5P015684	18.0504	124.888	79.6411	44.1885	7.65174	58.2314	19.3496	12.1658	19.4602	76.465	60.6213	32.3396	15.3015	19.5611	41.7938	20.3171	18.7162	16.89	39.0374	9.41585	22.709	544.247	417.597	468.468	29.3081	235.638	1313.64	519.379	1889.35	223.624
ASHGA5P053989	758.764	2016.19	919.452	1262.37	518.139	694.649	655.623	727.505	851.172	646.125	156907	947.048	761.966	870.208	815.011	891.011	422.637	832.803	195660	603.194	22.723	272.657	89.2384	1345.6	85.677	1165.11	605.271	1260.6	639.06	659.173
ASHGA5P003600	18424.2	10912.6	14326.5	10300.1	19699.9	12241.2	9000.19	12731.5	16564.5	11857.6	4360.93	6961.6	9310.4	5065.56	9933.25	6603.44	3652.24	5094.51	4826.27	4431.34	1036.31	6150.06	8025.48	3174.47	7648.69	8535.19	14054.5	13769.5	10775.2	8021.59
ASHGA5P009920	76.1898	105.989	77.0745	118.556	62.7344	103.263	90.8278	59.3915	79.5254	121.375	114.96	111.917	159.448	106.956	192.683	115.131	38.7293	101.803	133.423	57.5582	86.262	204.538	197.714	226.302	231.122	98.9167	199.99	130.609	136.306	135.681
ASHGA5P048249	48409.9	66275.2	66024.1	48408.3	2274.6	51144.2	25535.5	64081.6	39758.7	88256.9	2304.88	9831.83	4389.95	6743.28	4729.61	9804.81	1360.71	3685.42	2631.61	2629.7	1242.19	3364.79	4025.35	6585.08	3441.21	931.211	2968.87	1086.55	2296.86	2571.59
ASHGA5P009472	1577.68	2523.8	1675.28	1418.07	412.742	912.332	886.967	1140.67	1219.67	1389.85	97.4071	677.077	604.203	135.157	676.993	592.467	92.8876	106.025	111.928	120.082	26.1916	635.596	347.604	407.94	256.873	1400.13	1283.19	1248.08	1835.39	864.934
ASHGA5P053182	345.267	292.445	256.425	532.627	210.181	605.175	345.9	316.526	292.505	530.111	212.279	275.797	345.709	354.823	366.247	244.835	333.466	340.773	218.029	398.318	197.716	1988.52	745.007	2135.82	1471.73	2423.23	4890	3358.63	3119.39	2892.96
ASHGA5P003359	174.877	158.111	244.301	97.1913	53.7348	185.764	99.969	96.7404	101.153	179.992	83.5779	83.9116	65.2869	45.5936	57.6701	105.81	25.1594	47.0292	59.5597	41.12	42.2012	746.823	98.9342	94.9922	89.7353	334.936	138.134	520.885	137.61	1774.7
ASHGA5P013729	1683.19	1792.49	2087.94	1519.28	626.864	1547.34	957.329	1016.73	1088.37	1759.77	301.197	611.008	959.147	235.104	935.288	590.83	52.151	190.943	343.04	81.9361	370.573	1085.99	932.461	550.144	1983.62	1459.98	2093.78	2844.16	1236.55	1634.98
ASHGA5P010471	47.2629	63.7868	65.8394	55.0698	54.051	106.483	56.4304	38.1469	41.3199	75.7174	1404.13	149.331	334.563	77.3145	307.322	152.893	42.3141	57.6851	1388.19	67.2653	199.391	323.643	327.746	335.728	503.844	72.9851	188.612	195.778	208.258	202.732
ASHGA5P010151	6508.37	3985.78	5520.65	4421.74	3932.5	5179.36	3671.72	5225.85	5734.98	5115.28	2695.5	1765.3	2579.31	1062.63	2661.28	1512.41	873.721	912.973	2440.25	1208.17	5	2141.37	817.448	3945.82	294.372	10307.1	2001.4	9463.7	2284.09	2419.86
ASHGA5P008853	121.47	183.888	121.767	159.434	112.854	133.119	111.634	92.933	164.145	191.977	246.904	198.864	222.105	207.813	281.649	221.005	101.221	207.719	321.061	112.671	106.563	328.548	328.786	265.243	427.072	112.66	290.021	142.978	241.35	219.396
ASHGA5P035117	130.236	208.694	166.826	107.973	118.195	155.591	111.682	109.129	123.966	200.466	123.471	97.7459	164.111	73.1135	170.149	96.8976	40.7443	125.425	136.22	55.1307	294.741	158.86	254.587	224.88	484.235	56.4809	131.54	88.7116	161.355	133.932
ASHGA5P050115	68.9939	249.005	1339.32	1672.95	124.11	862.007	271.664	37.4396	55.613	412.499	127.803	189.293	296.188	98.0005	300.359	221.993	61.5855	111.04	151.49	59.4535	615.971	868.776	1139.2	3011.97	5026.89	832.251	3996.84	2573.58	1543.67	1651.95
ASHGA5P007301	5.05384	8.78594	5	10.0378	5	5	10.0304	8.44307	10.3544	8.42596	17.9944	13.3881	13.7478	18.0249	10.6105	19.7413	10.7669	22.6734	28.9367	11.6675	15.9891	34.7858	42.8422	45.1224	201.831	15.4869	33.608	17.4836	18.9636	29.6014
ASHGA5P034714	21.446	15.0141	21.5509	30.927	12.0594	15.7653	18.7991	16.2145	18.4266	27.6656	29.9612	25.7114	42.2044	23.9	54.5043	32.7911	17.4489	37.6077	49.3574	26.4018	64.8228	114.115	108.929	123.505	230.519	44.3972	116.764	69.4553	105.179	106.397
ASHGA5P048289	76.6061	65.5457	133.438	75.7112	72.3599	100.883	25.1844	43.8787	64.789	134.541	285.007	45.9042	55.6034	74.8496	55.7609	55.8542	12.315	74.8273	327.707	12.394	81.8711	59.0906	101.601	29.5289	297.908	32.7293	276.891	77.959	54.6975	64.1464
ASHGA5P033093	129.168	217.892	300.916	328.743	153.695	235.178	138.64	92.9597	154.325	263.343	175.29	272.647	278.54	189.086	257.968	262.43	93.5185	180.124	262.871	115.883	1052.72	1372.85	2269.21	3683.29	2401.59	907.333	2648.58	1200.84	3270.66	1018.51
ASHGA5P043236	18.8268	26.8792	31.0773	33.4113	18.0649	36.1322	31.7022	35.8002	33.0405	33.4891	53.3836	52.1075	50.8266	56.5044	83.1749	45.522	24.8249	52.5654	67.0007	32.9506	272.297	336.558	282.087	448.71	670.446	487.562	548.073	509.231	409.039	337.057
ASHGA5P050501	26.8013	33.7984	38.327	35.4342	21.4515	37.8897	28.6102	27.8091	29.7645	38.0234	28.6768	19.3622	27.6703	31.4037	57.2948	25.1748	17.8081	28.4311	41.6362	19.3245	144.441	131.196	220.998	139.981	328.887	127.375	192.079	192.08	176.093	190.691
ASHGA5P003919	217.427	154.818	146.369	187.98	125.046	141.172	106.957	143.598	167.406	155.943	177.78	135.315	198.378	113.086	201.122	151.196	57.5455	149.493	201.066	71.1028	185.471	875.468	390.391	1258.38	605.79	1629.76	731.71	2248.33	959.004	1141.5
ASHGA5P052412	291.61	64.9383	39.6859	18.8228	169.678	46.7144	10.5102	66.0142	190.306	59.3732	274.839	77.2602	66.9763	29.7737	54.3234	30.6959	7.29335	33.0555	286.303	10.211	7.52498	171.269	34.3682	9.60483	209.92	265.305	301.771	360.186	154.481	457.766
ASHGA5P014361	66.6404	81.3798	91.2589	152.14	70.5009	139.029	84.5039	67.9526	83.5618	107.854	96.2851	60.043	79.2789	110.169	77.7916	51.7109	29.7847	94.1951	196.697	48.0822	253.812	118.508	181.987	121.614	661.459	39.4976	162.029	159.457	117.638	108.437
ASHGA5P012718	46.5686	94.7872	137.597	92.8124	38.3886	103.684	59.1092	55.1631	56.8897	115.356	105.022	80.4373	94.8281	125.412	92.839	108.785	68.6461	125.684	98.1546	69.7297	75.7853	158.329	207.364	292.977	277.315	94.2129	143.665	148.558	161.965	156.671
ASHGA5P031991	125.799	174.132	112.201	219.645	228.565	137.143	150.206	114.356	176.549	198.314	414.303	342.783	353.811	322.733	443.108	367.828	241.84	285.605	561.745	283.17	392.747	290.4	521.527	154.407	1178.72	65.8912	216.201	145.649	179.601	318.606
ASHGA5P007162	23.7615	32.187	49.241	42.1403	36.6574	46.7989	25.6705	18.5482	29.0964	42.9635	43.0483	40.6119	50.6685	40.7452	53.8208	57.4057	12.7938	53.3877	57.8903	16.9747	38.4104	303.359	197.709	117.611	94.9873	183.282	119.435	159.844	119.265	580.075
ASHGA5P001492	395.325	230.477	144.749	334.461	554.626	171.245	226.222	205.833	377.357	215.564	324.498	531.245	904.354	369.257	825.829	569.764	541.845	378.099	316.384	605.531	1097.82	532.253	938.741	664.526	1286.22	530.013	730.634	352.277	560.544	569.596
ASHGA5P004628	72.6966	25.8046	33.8112	51.7252	38.1397	28.8399	27.0778	35.1835	32.3001	35.5782	80.2867	40.6011	38.5564	35.6447	180.149	54.4102	29.1208	39.7656	83.3762	31.1186	183.512	211.811	241.116	180.313	265.077	31.4382	98.9429	64.9669	115.125	117.2
ASHGA5P012864	49.9735	34.3071	54.1462	67.365	104.966	45.7292	29.7707	42.2841	36.4442	36.1071	164.519	147.332	66.6234	58.4013	89.6252	160.167	161.205	111.468	254.079	108.525	147.947	223.136	267.724	232.152	402.03	75.571	191.72	145.882	118.562	212.446
ASHGA5P005515	559.606	315.611	703.181	316.664	348.433	193.383	218.76	187.898	407.913	405.383	340.639	213.867	180.13	153.1	181.334	303.061	139.792	207.836	417.356	82.55	264.469	303.354	420.46	342.919	423.17	65.6007	219.87	1457.7	172.161	239.486
ASHGA5P013175	16.5091	15.4185	11.4709	24.3503	11.5956	7.63678	9.21467	12.717	20.9538	212.475	17.4379	25.4356	18.3975	33.5563	11.6066	28.6059	19.5787	27.4562	57.023	25.3399	156.946	118.885	115.588	163.047	114.863	31.0758	86.8589	144.552	112.554	68.0385
ASHGA5P014938	101.445	99.0609	120.625	134.354	133.849	77.5623	50.2997	80.5153	69.7418	114.911	336.693	117.076	151.125	123.336	137.377	206.48	106.68	313.452	334.477	101.494	290.007	316.646	591.677	412.169	1666.68	38.0381	155.008	108.51	127.295	186.31
ASHGA5P015888	10442.9	9490.01	6173.76	5363.35	2967.13	5786.41	2746.62	7685.08	7400.1	8102.61	1083.55	3470.89	4677.11	1329.99	4721.48	3460.53	535.546	1492.2	1195.24	580.593	89.5346	2257.25	1897.04	2385.74	1322.32	5864.32	6977.58	3422.69	2926.38	1886.07
ASHGA5P021209	159.491	182.427	176.482	231.032	164.325	120.659	109.219	154.294	114.686	139.41	310.923	169.626	157.963	133.372	199.426	265.13	145.539	213.697	371.992	141.876	652.395	571.446	818.348	481.53	1188.61	85.7278	324.599	161.458	346.35	396.567
ASHGA5P001778	1930.87	1524.46	1644.1	1187.28	967.841	1718.25	727.524	1396.18	1160.34	1293.99	635.336	440.323	600.007	271.711	622.938	390.735	118.121	286.341	669.093	131.986	118.123	761.981	1354.37	1145.78	2146.44	1699.68	1453.24	1839.3	662.416	857.717
ASHGA5P004044	65.3044	65.9254	51.8797	68.4965	24.3501	37.7083	28.3667	43.4819	33.0478	58.0557	12.2835	22.7143	25.9889	29.8949	24.1557	20.3141	14.1801	14.4496	29.0053	19.9959	58.799	424.285	114.565	90.1543	85.9012	161.448	383.935	183.58	706.036	279.143
ASHGA5P034672	229.113	130.695	192.656	149.943	137.603	104.441	114.333	166.297	141.202	116.856	118.722	98.0026	134.438	86.0231	144.511	166.006	79.5139	75.0822	117.994	90.3478	86.7485	185.088	358.958	255.932	293.941	156.143	370.953	370.741	290.383	193.299
ASHGA5P054250	316.809	179.524	169.902	248.679	161.202	294.475	115.874	179.501	197.275	228.058	116.11	104.422	131.482	88.2809	129.188	123.707	52.1265	158.936	124.873	46.8059	450.064	1320.46	1178.6	1351.29	1124.83	2475.44	1619.45	2181.86	1060.77	2194.11
ASHGA5P035313	37.437	52.7661	55.0351	73.6267	50.0623	32.5204	31.0498	50.1258	39.6385	43.258	70.5485	51.6335	41.6001	35.2225	41.9416	83.7729	42.6815	73.0061	100.406	20.9912	41.3248	86.5248	110.994	98.2302	125.721	37.8098	67.5084	40.4247	34.0536	53.1695
ASHGA5P050131	2547.26	3596.84	3168.86	3542.24	2068.94	1179.71	2440.81	2308.38	2401.02	3767.68	2404.28	4067.82	3243.7	2758.91	3550.12	3093.51	1637.94	2173.07	2887.55	2126.41	1345.3	2396.79	3551.51	2466.37	3523.18	754.639	1949.42	950.274	1583.19	1806.64
ASHGA5P051822	244.756	288.068	123.429	199.786	152.779	107.872	125.677	220.038	197.668	153.655	294.836	290.909	118.608	92.0758	98.0213	247.272	86.0066	111.426	321.962	95.2477	119.988	538.474	725.499	587.367	188.854	1056.09	2625.29	1530.54	1606.06	610.472
ASHGA5P001762	57.9083	73.6761	141.986	82.9119	57.3938	47.6735	54.5288	55.3629	54.6095	80.7344	123.515	73.7526	81.9468	75.7755	70.6593	107.131	58.2465	85.0872	179.007	39.3549	170.539	272.665	289.664	579.793	480.224	38.7621	181.668	82.892	280.816	301.338
ASHGA5P003280	685.511	625.666	890.606	768.955	564.868	958.062	581.153	684.085	577.362	805.774	666.975	359.048	1089.35	336.616	1124.78	341.027	228.734	324.318	657.919	268.621	197.738	485.503	714.479	1432.26	783.692	1681.27	1278.9	981.668	1317	839.895
ASHGA5P019363	589.831	598.796	471.758	602.231	187.329	406.76	502.639	484.757	465.202	516.338	127.602	198.856	113.328	245.465	127.899	195.213	25.331	170.628	115.713	38.6367	44.9694	246.337	204.952	225.906	153.61	380.573	233.425	449.843	251.943	288.016
ASHGA5P051740	71.6844	108.998	72.1618	87.1914	54.5295	53.5072	42.63	44.8188	71.0349	105.678	101.551	85	90.1387	70.6472	109.944	143.249	112.855	56.5338	135.144	45.5116	1271.89	390.17	1144.85	654.4	1612.69	154.449	556.76	207.714	461.149	414.175
ASHGA5P011877	12.5294	5	5	36.7262	5	13.6188	10.6755	22.4377	15.967	743.986	35.9655	18.8454	22.0459	20.4994	83.7259	24.8077	20.7238	23.7156	26.2639	12.4022	37.7766	26.4277	43.5708	40.56	53.1566	11.8765	24.099	15.8283	44.31	29.7391
ASHGA5P001459	5	5	11.1053	5	5	9.88407	5	5	5	87.7036	51.5681	15.5586	16.7609	7.33238	32.2886	7.00012	5	18.5517	14.672	6.59894	6.26304	81.6564	22.9485	50.5082	144.426	163.609	171.09	226.116	109.032	131.246
ASHGA5P013472	17.4001	9.63232	30.9257	50.359	10.0195	28.0606	27.3481	27.8772	16.5788	19.893	82.5526	15.9889	13.7072	18.5777	40.6403	13.8943	5.8113	9.53389	35.9258	5.77501	29.957	43.9006	29.299	54.8183	42.1083	27.4495	24.9762	15.3847	33.6428	53.8462
ASHGA5P013419	10.3753	16.2518	17.0686	14.9898	12.3353	25.8159	8.91588	11.0535	11.9688	84.4826	20.1276	19.3745	23.8444	20.1719	84.6348	21.7788	35.1917	19.0875	27.589	17.7163	142.754	137.536	177.686	195.04	288.77	67.0991	193.309	94.7505	152.053	191.403
ASHGA5P011116	50.0748	137.306	58.8328	36.5832	14.3036	63.7587	68.971	65.3004	35.9902	79.7064	24.2222	131.568	21.3162	21.6799	39.0671	119.81	12.9771	27.7814	26.6532	19.3308	26.073	29.8885	39.6446	42.3114	69.8931	29.5753	35.2389	18.8407	32.7168	68.5792
ASHGA5P012590	729.142	529.415	558.938	340.402	516.327	456.834	337.918	425.256	511.606	506.489	380.736	357.051	370.379	235.342	361.125	334.117	113.129	239.969	430.305	142.78	216.815	189.075	230.029	152.145	289.038	149.875	262.519	150.182	174.844	205.425
ASHGA5P027566	5	10.6355	20.6407	8.43835	5.36396	18.7911	6.60514	8.54498	9.15722	11.4555	13.9584	15.7837	18.9141	24.7297	15.1276	13.2681	7.11926	16.1874	23.8279	7.16906	9.74336	21.3729	30.0683	51.572	40.5514	16.378	29.7889	457.63	19.8079	47.1165
ASHGA5P009703	109.955	84.167	95.8755	92.8451	124.754	101.857	60.4282	70.2632	87.9447	129.629	139.468	78.0115	115.03	82.4556	114.192	97.2867	47.1615	72.8806	151.501	52.8577	187.375	229.927	232.226	197.66	457.265	209.523	298.956	256.253	237.392	279.25
ASHGA5P003620	250.174	152.912	219.545	295.52	135.758	170.909	113.913	231.497	187.578	207.387	37.6979	53.8763	47.4594	53.476	42.8874	72.0887	58.9452	42.7511	50.1551	45.9591	28.4735	146.945	112.009	187.955	94.2131	370.364	316.019	304.073	216.303	154.145
ASHGA5P052449	99.7971	68.6647	55.168	101.118	102.946	70.3647	58.8798	69.5797	93.5077	70.8876	66.7078	47.3147	53.8281	72.381	81.9244	58.3292	36.3921	53.8109	71.293	40.1537	26.2426	101.003	81.8053	109.633	125.849	45.2615	141.185	46.827	96.3454	105.976
ASHGA5P000994	2141.12	2486.84	2337.19	1307.06	906.619	3331.12	4550.72	1802.61	1719.64	3030.92	306	747.354	584.862	491.516	586.805	746.767	225.06	518.247	394.043	267.621	123.379	3995.98	2396.09	1569.23	1519.25	11543.1	5151.05	12132.1	4678.72	3849.47
ASHGA5P018370	248.035	271.474	364.829	256.565	120.042	201.087	153.68	317.647	258.623	244.572	90.1172	102.738	119.487	112.219	143.637	142.092	115.938	107.342	139.521	117.206	89.2758	202.93	75.756	310.121	739.606	300.693	349.222	208.546	174.398	217.527
ASHGA5P004911	10.7964	12.3794	22.1312	14.6039	12.963	24.7959	12.0193	19.4399	19.9114	27.1138	47.8916	21.4232	26.8876	26.3482	30.5651	41.2701	22.5286	19.8207	39.5553	34.5999	30.7819	33.8512	48.5382	53.0781	75.7079	28.8005	45.1473	25.0765	58.7335	48.7287
ASHGA5P054674	3832.05	2583.47	2309.49	2620.51	3880.74	1192.88	2166.62	2284.62	3162.56	2983.37	1601.4	3824.01	5882.14	3725.56	3582.16	3999.21	1878	3202.4	2020.33	2674.54	8862.2	2815.75	6935.43	4503.24	9021.3	2031.6	4984.16	1808.03	3499.05	2745.26
ASHGA5P006557	1088.71	1482.01	799.763	1494.5	832.12	1864.75	937.892	1356.24	902.061	1702.42	809.16	791.613	1583.79	1004.4	1587.92	834.161	663.23	969.921	986.411	894.969	186.419	378.471	393.901	4663.16	564.991	974.255	1752.28	299.809	491.454	526.801
ASHGA5P025192	67.9017	205.743	51.3811	85.3298	70.1668	59.7406	43.2203	48.9847	75.7639	150.273	103.756	93.3095	91.4439	69.806	89.1466	166.487	35.3096	68.5425	121.13	54.3129	169.42	284.743	349.867	317.161	354.122	80.6071	342.313	119.841	205.225	376.923
ASHGA5P054422	165.114	70.7137	86.7405	66.3607	62.8959	71.4201	58.5737	81.425	123.035	89.7188	28.3146	16.9091	39.1564	38.4119	30.9523	259.006	64.3078	34.6003	25.7113	23.5156	5	66.1527	23.491	221.612	25.0339	193.572	53.0892	165.249	75.7875	99.9808
ASHGA5P006608	468.431	624.003	513.949	474.242	211.734	461.078	320.283	444.259	395.054	461.305	278.066	203.796	170.984	71.0205	175.499	193.198	36.2234	108.678	312.894	59.6066	9.72019	310.076	151.802	572.003	182.219	1229.21	980.304	1252.32	491.238	539.39
ASHGA5P012518	355.218	1052.46	1093.66	843.148	455.752	964.753	683.552	191.442	218.698	1122.66	359.598	404.846	549.799	403.893	579.141	413.607	157.055	382.481	434.572	235.581	156.168	892.967	811.348	816.314	1162.87	460.144	648.016	689.411	532.422	829.008
ASHGA5P009784	19.7175	31.9259	18.555	27.4544	26.0715	37.0861	21.393	25.6401	29.2403	32.6027	37.0739	39.7764	53.084	58.325	41.0979	109.982	21.7244	32.6802	44.7662	24.9648	200.554	208.122	270.947	238.811	477.664	65.7768	214.154	59.9989	175.571	210.627
ASHGA5P054823	79.5215	616.519	58.3404	69.46	74.9907	55.8193	54.4349	71.736	84.1333	94.3973	198.568	338.994	75.2352	87.7546	114.712	323.404	87.1992	88.4396	104.337	66.9652	258.866	144.954	295.96	158.836	388.754	106.901	154.563	45.0113	120.643	140.055
ASHGA5P006738	5	48.3817	38.4255	11.0423	7.69737	16.25	5.30589	6.4131	9.31719	8.81643	7.96947	24.5423	5.1878	15.5022	21.2809	449.468	5	10.4315	10.9494	10.6997	41.5631	707.251	545.204	486.661	270.544	604.79	1313.85	1497.11	816.63	769.891
ASHGA5P001755	1906.51	1442.5	1772.81	852.983	1228.89	1529.36	603.831	1423.58	1433.85	1221.61	727.047	563.02	538.343	343.892	550.392	588.349	76.1659	335.045	756.818	101.824	139.231	1226.79	940.836	1031.74	694.541	5748.66	2028.07	7957.97	1500.56	1819.78
ASHGA5P034333	137.9	235.554	208.338	116.485	145.707	167.394	301.79	110.796	126.295	254.993	137.98	205.796	289.87	138.354	293.651	323.21	59.9402	128.824	185.092	82.7137	440.483	861.927	825.875	798.562	1020.96	153.037	569.531	278.321	571.611	1659.19
ASHGA5P039465	55.1737	67.5131	53.3019	51.6637	43.0817	43.5065	45.7228	46.2013	56.065	57.7132	92.839	94.7403	132.994	93.3414	177.818	94.369	57.5851	89.551	96.4493	56.1617	19.1611	131.15	107.566	186.071	114.691	68.5142	135.738	87.7162	105.055	153.635
ASHGA5P006447	153.932	220.524	219.935	183.739	146.52	250.416	109.76	40.3425	85.7103	217.753	139.545	108.156	145.188	55.2046	240.408	101.11	14.4152	113.715	149.264	16.7122	115.072	932.567	522.134	1356.31	2410.7	1499.07	1372.58	1745.01	840.299	1265.18
ASHGA5P049456	23067.7	46285.5	15265	23086.9	44522.7	14065.6	37189.4	10050.8	27922.8	56175.9	104963	80264.9	101502	77865	111235	82481.4	33483.8	72156.4	125474	46446.9	52974.6	43523.6	62229.2	41592.9	68370.7	20914.3	57419.6	27397.3	39182.7	31512.6
ASHGA5P005067	3157.53	2458.09	2787.06	1548.71	1920.23	2413.11	1847.03	2694.04	2451.01	2105.98	1573.04	818.584	1154.35	551.823	1135.84	774.968	301.49	545.125	1624.3	391.437	150.314	1064.94	655.27	1048.01	610.482	3578.38	2066.24	4255.54	1508.96	1681.59
ASHGA5P036624	3728.97	7675.67	9642.07	7326.59	3058.29	7194.65	6896.36	3762.09	3452.2	6880.53	6426.39	6081.38	7924.41	4390.54	8254.98	5754.89	2792.78	3924.95	6830.53	4111.75	1140.48	5411.13	10196.9	10886.3	2601.2	13996.1	11792.1	13525.6	7304.83	4335.32
ASHGA5P055891	5	5	5	5.99317	5	5.7812	6.1231	5	5	5	12.2854	8.25038	11.8152	8.09604	26.3654	6.34064	5	22.9231	18.6172	5	9.27323	24.1875	25.5154	32.4745	43.991	11.0476	28.0948	155.73	58.9843	27.7976
ASHGA5P017496	429.064	274.359	225.897	301.624	225.115	181.762	214.778	364.736	375.023	562.08	274.178	503.612	478.835	476.984	552.617	521.935	376.514	546.912	267.622	538.546	437.591	390.711	534.816	444.128	731.131	111.816	337.308	224.851	313.028	343.328
ASHGA5P000973	1212.02	692.515	1063.99	697.199	743.795	908.565	565.93	1005.99	1029.57	886.958	509.676	373.033	660.344	362.788	628.702	403.919	135.727	352.745	536.013	193.883	7.54775	251.88	140.083	205.752	178.776	1203.01	721.784	851.96	630.321	430.358
ASHGA5P005812	23.8153	23.7243	21.9847	33.4501	22.9098	30.3057	24.9011	38.4952	29.4354	32.2353	85.9418	28.899	35.8727	35.8408	41.828	37.2809	20.1138	30.7225	39.2253	26.8364	116.026	103.733	154.419	99.0145	237.095	20.7027	81.0118	22.4099	96.0646	113.983
ASHGA5P002769	116.152	163.676	128.203	137.482	117.764	136.142	112.876	100.199	137.031	252.219	374.751	216.178	258.355	209.89	294.824	238.224	135.745	212.708	320.108	140.411	447.614	470.891	571.694	477.638	981.654	76.7243	374.344	218.721	380.831	403.427
ASHGA5P013935	401.959	845.911	432.194	600.252	1228.52	430.12	603.653	282.877	521.552	1002.61	2434.5	1331.21	1923.33	1218.39	2073.87	1285.87	478.939	1205.04	2475.2	616.605	169.599	616.117	485.623	581.203	1719.8	102.632	336.119	186.885	274.347	354.655
ASHGA5P013790	12.0205	27.7126	22.4466	27.8937	8.31764	25.4561	13.9333	18.8249	20.1423	27.0613	24.3358	23.5913	30.143	24.4955	22.284	26.5454	11.5647	23.4805	31.2985	11.1012	24.9005	100.772	63.224	187.972	171.888	176.382	129.757	294.702	150.572	122.998
ASHGA5P042621	1262.82	234.09	223.421	267.975	1205.43	234.344	151.915	327.672	946.183	252.313	152.633	320.899	185.351	174.902	253.459	296.133	78.7841	202.281	183.405	96.9863	293.052	221.19	479.282	209.025	1109.24	177.602	285.389	76.8833	270.035	272.367
ASHGA5P010553	41.6957	50.4433	39.6442	53.3136	42.6124	49.7265	51.7955	45.3015	58.4032	65.1007	89.3598	75.3905	64.8327	88.4478	97.8112	82.5109	45.3725	86.2672	90.6972	43.3453	342.101	131.812	307.858	212.418	2800.58	32.0663	122.273	47.6364	109.764	149.221
ASHGA5P030075	167.204	246.784	166.479	191.248	234.004	171.998	185.745	132.641	198.778	278.469	819.829	468.137	525.071	423.813	587.53	474.1	446.898	468.899	837.768	471.844	315.429	440.161	683.399	467.592	665.178	93.9083	444.616	157.273	393.787	378.239
ASHGA5P026412	5	5	8.34967	12.0389	5	9.5878	5.69108	9.67374	15.1512	8.74666	19.5532	8.92236	15.7659	21.0818	11.6496	17.4626	5.18207	16.4596	15.8253	11.5113	80.5176	125.508	211.048	193.808	217.092	16.3593	95.491	81.7289	140.51	110.791
ASHGA5P012878	9.99586	49.425	59.9616	29.316	5	38.4753	12.0297	13.1633	5	35.7988	21.5299	19.8726	38.3542	15.0587	45.3809	18.2958	7.65987	30.4183	32.6225	13.4183	71.2271	144.555	142.324	214.605	257.236	151.081	166.379	91.9254	119.466	102.967
ASHGA5P040186	61.0577	110.127	75.1597	98.1655	104.56	145.102	86.6235	59.6884	89.6164	122.951	591.135	275.901	238.002	194.314	268.491	324.007	383.849	211.23	408.762	428.452	34.9211	735.331	246.388	187.727	932.825	168.324	292.268	154.578	199.692	679.798
ASHGA5P034774	460.605	291.764	355.991	182.511	149.756	249.531	160.802	640.088	453.265	639.538	123.539	131.31	99.5624	95.0958	113.036	144.546	54.2359	93.207	122.457	50.0072	154.054	148.452	233.971	160.468	279.836	56.2195	143.953	88.1207	116.223	147.808
ASHGA5P050386	7425.1	9017.78	8171.58	6090.35	2957.93	5350.65	3222.36	5441.5	4297.74	8323.15	1561.13	2390.04	2517.53	794.494	1160.85	2306.44	220.095	698.015	1607.62	324.791	1085.9	3203.32	3362.39	5369.13	4573.93	15474.4	7198.71	14601.6	5653.33	4523.33
ASHGA5P046386	62.5809	53.1087	49.5991	61.7625	39.7527	65.6528	65.1996	55.9437	57.474	81.0994	73.8811	89.8685	85.4014	90.5514	71.8631	67.8314	55.8615	82.6081	82.516	84.3406	116.198	226.074	180.103	268.96	315.09	173.365	175.187	201.72	188.54	198.282
ASHGA5P002612	184.554	663.501	805.389	685.542	196.187	690.106	430.858	113.113	117.769	546.129	194.889	170.503	144.123	154.738	135.548	166.965	48.9385	113.439	221.278	67.9428	25.2022	897.89	188.533	780.618	403.703	707.208	771.104	1182.76	691.952	1154.05
ASHGA5P020669	29.5388	45.3563	21.3825	33.4742	21.1149	33.8182	33.1254	28.5735	29.4103	224.871	45.6881	40.917	52.6192	54.778	55.3805	59.0954	46.13	66.2828	58.4613	44.1187	76.3901	218.477	139.501	267.41	238.671	166.143	167.549	211.401	198.327	201.052
ASHGA5P007306	5.57812	22.2568	11.4378	6.64174	7.27649	5	6.33865	12.3925	8.40954	13.7801	5	14.719	15.0453	12.4278	5.48522	13.4385	6.62732	8.59908	16.9281	10.9985	9.81746	30.0749	21.8048	30.7442	57.5595	11.3899	27.1843	13.8632	34.3242	28.9057
ASHGA5P050215	598.41	603.46	676.729	635.983	474.631	402.905	588.782	449.784	607.246	676.508	1313.8	1027.34	1199.77	898.688	1275.82	994.827	587.876	791.638	1306.97	745.633	793.582	858.031	1202.72	902.588	1422.13	331.99	790.23	372.91	717.154	694.839
ASHGA5P002700	108.957	123.275	110.297	100.222	102.467	107.277	92.1873	100.249	116.825	124.977	184.384	144.573	190.732	149.346	197.464	173.205	68.5979	157.361	189.264	103.192	198.098	464.941	528.247	635.846	635.793	94.1889	422.339	129.393	389.165	402.298
ASHGA5P010378	630.619	531.248	473.457	630.032	503.655	333.511	453.241	572.262	558.219	713.948	941.419	1020.21	1023.28	899.028	1090.21	1093.81	456.67	685.121	917.458	704.514	1169.52	1141.54	1727.01	2515.99	1546.31	696.781	1248.71	788.726	1198.11	778.679
ASHGA5P054541	12.7107	7.05532	8.73772	6.86824	14.9498	6.99543	7.04731	9.77849	10.5238	14.9912	14.4185	23.477	48.5551	15.4487	22.271	31.243	22.1867	33.9179	25.9903	30.0632	53.0277	66.1512	35.185	165.96	92.8265	18.0359	39.0054	20.149	44.2596	67.2374
ASHGA5P009668	81.8772	59.7641	73.9307	105.012	66.0314	68.7708	43.6645	64.4901	52.6587	64.9004	159.689	88.585	83.075	55.3826	289.514	88.6188	44.2814	84.5065	182.877	58.5941	91.9812	163.512	249.833	301.361	225.211	142.904	152.946	155.95	135.805	106.84
ASHGA5P009289	32.42	154.661	22.545	62.4544	5	5.6945	13.653	18.4508	15.4851	37.6044	9.50296	8.72082	5.28776	13.2149	5	42.2071	47.8424	7.89971	49.0308	11.9819	12.4557	7.74393	12.2344	27.7726	18.5827	5	7.45801	5	7.5995	12.5849
ASHGA5P012903	59.7506	28.4897	49.1982	39.1186	18.6141	22.2825	25.2985	34.3847	31.0521	22.174	55.7989	29.6916	56.6416	32.7294	54.4513	41.5328	33.2237	28.8388	66.6326	32.6174	273.652	90.3913	167.282	146.938	160.248	43.4723	110.285	73.9472	126.25	74.5615
ASHGA5P041798	95.9704	102.259	103.25	76.7124	35.1014	91.568	57.4205	57.9866	38.3666	88.8635	26.0761	45.0692	36.7341	30.4811	115.676	49.3235	19.2621	28.9532	33.3347	31.8671	32.1355	176.326	119.56	309.473	48.0967	659.389	175.156	664.97	186.929	173.115
ASHGA5P055767	10.7367	6.56327	10.2555	13.955	11.221	6.83532	5	10.1663	15.3686	5	32.1534	10.0381	18.9733	16.0419	18.0833	322.229	15.4956	12.5053	27.113	15.8178	69.3397	95.8602	217.592	216.014	207.619	7.62687	39.8681	16.1381	49.7053	22.5341
ASHGA5P013001	48.2394	45.9586	81.7938	59.8907	32.2623	23.7556	30.3523	29.4577	22.6325	46.6506	35.9545	47.4601	47.8877	38.3071	50.139	39.6786	31.4633	40.8659	55.3233	58.717	63.6167	102.638	121.694	109.91	136.117	32.6994	53.5402	40.1411	48.6838	86.8877
ASHGA5P050160	38978.8	21806.7	32745.8	22527.1	30252.9	35770.8	12524.5	33606.6	34524.7	23851	133.548	6465.4	14226.2	6149.69	13935.4	5239.33	4836.57	6304.78	178.272	5977.33	137.977	256.914	596.98	269.095	8762.14	2015.29	648.904	19274.4	656.234	888.928
ASHGA5P036497	1115.95	4206.43	1988.3	5650.04	717.512	370.143	524.94	721.769	966.799	656.194	217.026	4283.41	435.263	137.141	450.339	4101.26	305.228	155.446	189.546	257.092	11718.1	30487	49451.3	26130.6	44851.1	9402.07	18841	16406	10911.2	13922.7
ASHGA5P005907	9.58959	5	8.69708	9.51352	5	5	5	7.31359	5.31667	6.14215	5	5	11.1076	9.14519	15.9245	30.2671	5	16.7745	5.54688	7.03352	58.5419	93.0893	83.4451	123.988	103.203	10.9724	78.5231	28.6239	99.432	81.8034
ASHGA5P025218	169.775	175.695	173.361	237.365	98.9422	163.485	128.45	172.476	137.961	168.064	72.789	95.4121	90.5576	60.3268	96.9031	115.941	95.8323	73.8507	98.3414	81.3869	173.841	141.984	206.32	197.062	255.927	138.805	206.496	132.415	128.311	134.247
ASHGA5P049330	50.9422	34.3575	35.7319	49.4407	40.5723	29.1492	37.5379	40.0947	41.4782	50.8633	200.477	55.0813	62.2495	34.6234	52.8469	67.7329	43.7358	39.4235	82.7013	40.1049	276.238	275.522	404.816	371.457	474.685	52.922	221.897	107.802	170.181	128.284
ASHGA5P013698	89.6614	246.316	165.624	814.865	44.4326	327.087	135.713	36.1317	59.6253	265.44	30.8305	183.083	100.552	28.0959	88.5034	170.188	14.9788	24.2656	27.5352	12.3009	5	138.178	35.3737	847.447	18.4404	92.931	243.148	282.465	409.923	168.582
ASHGA5P037439	23.0103	30.8618	21.3261	27.65	17.7847	15.2912	19.1481	23.9919	19.7276	22.8819	102.514	35.5302	43.4863	37.2021	29.7523	34.6308	23.14	46.7286	43.2897	14.5378	20.0692	102.9	84.5751	115.722	134.139	7.96594	62.2474	1738.58	180.532	222.857
ASHGA5P051555	243.813	246.305	295.799	307.425	382.752	244.965	171.536	177.567	230.024	294.299	204.444	244.086	197.837	267.703	197.825	245.106	131.823	246.965	230.304	149.627	244.749	349.267	525.611	497.6	436.992	234.015	471.395	254.865	370.389	447.158
ASHGA5P032292	557.454	724.592	733.39	710.64	483.842	329.943	463.198	616.132	584.016	758.864	1224.3	779.588	1159	985.541	1163.06	1188.21	485.052	825.023	950.506	508.707	2704.42	1918.98	3528.99	3973.87	4451.57	372.022	1329	672.79	1409.34	1440.66
ASHGA5P015054	10.8521	5	5	9.52395	5	7.09485	13.408	9.252	10.908	12.4459	9.87111	19.0723	11.7225	12.0825	16.2112	154.502	10.3953	14.136	21.072	8.77985	28.2914	25.8565	43.7311	34.4871	47.4255	30.6548	10.975	24.1774	29.7881	27.2793
ASHGA5P002646	59.4332	217.793	149.946	154.395	14.8919	150.665	79.0385	68.5722	68.3767	160.424	35.5545	33.5523	15.6438	13.9645	5.79791	23.8061	9.9927	8.92109	43.2274	7.39126	7.84673	46.8496	6.06871	175.745	5	307.96	122.726	138.357	185.332	48.9555
ASHGA5P052656	215.541	179.949	313.632	267.367	168.095	737.913	391.61	222.62	222.099	492.394	437.215	356.012	348.445	343.5	310.805	492.028	325.362	361.405	467.006	280.81	847.325	1967.62	1989.08	3048.42	2239.66	224.158	1374.26	668.355	1309.78	1125.31
ASHGA5P032150	24.1991	189.484	16.7996	29.687	10.5103	62.2533	17.3395	25.7425	24.7102	25.2908	11.5522	25.1933	22.7859	24.0741	236.362	15.4991	20.8508	21.5569	30.6252	14.2928	11.1495	99.6552	52.2839	136.942	26.6978	186.277	86.1373	170.656	116.569	362.403
ASHGA5P000893	69.0011	88.3701	111.538	101.893	62.6034	109.901	41.6035	36.9836	62.9809	286.003	449.099	80.9436	98.667	68.2314	132.315	67.6777	38.3066	74.1912	485.621	45.4243	192.879	310.789	320.182	384.046	487.968	125.994	322.479	182.488	210.728	210.456
ASHGA5P021942	36.3101	41.0484	45.2245	48.0106	28.3287	82.2914	27.2916	33.4758	32.7831	66.3838	48.3095	49.9448	49.8427	53.973	68.6338	49.6959	36.5696	67.8886	60.8353	40.0478	87.2938	358.96	331.983	346.376	262.371	343.532	444.981	344.31	499.24	325.773
ASHGA5P007352	43.8815	18.5251	63.4782	75.7228	22.0173	46.3688	19.2097	25.0607	31.4217	73.533	15.5296	30.8844	39.2592	31.1302	32.7234	24.8393	21.0587	87.7308	35.4774	23.0805	113.936	591.005	122.431	617.986	390.621	57.0689	182.14	150.347	231.164	413.863
ASHGA5P054289	204.457	178.298	137.565	252.401	159.262	134.495	114.631	129.144	173.432	198.692	188.307	340.984	402.753	247.295	482.701	415.093	90.6559	217.731	213.12	93.7336	262.311	730.052	842.806	389.056	506.244	317.323	848.296	1277.14	454.264	1052.65
ASHGA5P012012	927.206	1007.58	1062.55	671.341	539.36	1635.77	874.791	1025.94	845.447	909.368	77.4163	226.271	584.131	216.22	544.469	218.684	183.105	228.553	104.353	225.456	12.0239	178.531	149.559	73.5305	325.676	698.786	245.862	1041.15	288.119	265.536
ASHGA5P010185	55.9015	140.043	117.92	100.136	68.4374	110.035	64.2635	36.4696	51.1339	156.325	79.0903	66.6168	82.3984	35.1427	69.8881	62.2152	13.8538	35.2355	109.654	14.2837	8.39817	81.7707	51.0503	107.775	99.9102	115.52	230.151	336.797	115.923	96.3068
ASHGA5P054563	34158.5	24335.6	30299.4	22667.7	25497.2	29339.3	24168.7	33592.1	30725.3	27793.9	24894.7	19828.8	27891.2	22637.5	25450.6	20092.9	14847.9	22808.9	27146.7	17732.1	392.127	11297.2	7079.83	35308.8	11492.6	91354.9	17218.5	72702.1	19044.4	23939.4
ASHGA5P009678	113.992	144.75	140.048	146.799	84.3277	114.47	100.659	102.178	115.643	293.534	111.711	120.416	190.887	127.834	176.989	250.917	56.6024	113.834	151.749	86.2319	103.019	281.307	253.751	327.344	238.667	142.043	370.967	416.59	329.115	285.975
ASHGA5P005846	7.89559	12.6251	15.1569	21.8778	12.9545	21.0497	12.9567	21.8289	12.6294	24.4632	21.3919	25.522	28.2525	38.0278	29.8075	36.9732	18.0288	34.6447	29.238	36.4893	43.6659	28.6755	76.2552	27.2879	111.498	15.9665	37.6382	30.0847	55.2453	38.451
ASHGA5P009256	189.256	281.734	273.615	191.803	170.614	279.703	141.674	184.188	149.956	300.647	165.933	151.462	154.231	225.571	81.2059	146.336	108.895	206.319	187.3	126.874	76.5751	191.993	214.928	181.94	289.61	808.526	320.845	705.535	244.184	193.136
ASHGA5P027084	54.5824	33.0444	17.168	47.7217	14.3075	28.0833	37.8857	55.4654	54.3102	56.4336	12.259	20.9935	10.5676	21.9333	38.2271	12.0509	5	7.62276	18.2005	5	5	170.754	23.2543	99.5693	26.0995	85.0831	200.87	281.95	147.134	166.228
ASHGA5P002049	10337.1	13860	13240.9	15916.9	11473.8	5862.61	11715.9	6822.44	10516.7	16242.2	17013.9	17441.8	20466.5	17199.7	22333.5	18223.3	6285.59	10309.6	24751.2	11229.7	8958.68	21366.6	20770.9	32774	15656.3	3049.58	19056.4	6236.02	15830.7	12064.2
ASHGA5P027797	29.7631	86.7249	38.1363	33.5453	27.1945	42.4007	18.0174	33.3175	37.5837	85.2227	30.2105	44.7272	51.4467	45.4401	87.5097	46.0024	11.5667	51.1958	43.6547	28.4041	112.967	173.483	165.038	177.565	360.153	43.6622	125.896	131.906	133.809	115.979
ASHGA5P048395	199.114	323.46	382.83	263.112	176.652	291.461	133.871	159.702	166.809	322.897	289.844	248.363	361.918	233.153	375.501	265.635	72.7243	192.485	216.431	117.298	424.814	1737.84	2075.19	1406.7	1882.64	1278.08	2961.55	2189.51	1308.34	1684.28
ASHGA5P010628	269.295	117.118	127.521	349.132	135.788	135.634	163.274	272.792	304.436	186.832	55.6258	109.736	104.439	117.042	94.5192	93.9591	27.1451	85.8163	27.5135	44.5067	5	67.3952	20.7134	41.3557	17.6116	174.271	82.5071	116.172	94.7779	103.097
ASHGA5P003118	25.0418	44.4361	41.8913	62.9023	10.51	33.841	22.4063	33.6165	27.7612	45.6294	5	49.6784	31.2071	27.9834	31.9725	33.5755	5.58735	19.9098	14.2707	8.15267	10.7086	346.907	87.0403	1112.89	69.4026	353.758	315.799	325.579	165.442	608.014
ASHGA5P049164	11020.1	5376.02	8471.99	7218.24	7762.27	7741.45	8927.62	11684.6	12951	6142.85	2073.79	3558.13	6780.9	8078.93	7328.46	3280.11	3434.46	6173.08	2188.84	5168.65	121.191	1281.19	829.656	642.38	1262.8	4008.88	2930.44	8839.74	1713.57	2680.15
ASHGA5P021438	28.8509	30.18	22.6565	28.9723	47.8253	34.2629	28.7431	25.6883	40.4629	34.6244	50.7226	46.5091	56.653	57.1008	105.521	52.4303	23.4846	53.7509	66.454	39.7556	16.4697	73.8135	89.0366	61.9584	122.011	21.7609	57.4817	33.4498	51.8796	62.9924
ASHGA5P003982	54.5792	87.9126	42.3335	72.3549	77.1508	38.343	58.5194	38.623	57.7062	75.9663	149.836	298.289	92.9674	151.956	108.354	286.488	75.9064	114.889	165.356	100.819	147.269	140.865	227.295	180.62	323.203	40.7819	100.314	87.7851	79.3547	96.7323
ASHGA5P010253	66.6448	105.889	115.316	143.244	60.1812	181.23	87.3909	70.2303	90.3335	123.403	152.212	108.658	129.784	123.433	305.119	351.784	67.9747	109.405	172.399	83.271	250.811	227.316	312.471	967.088	462.384	131.523	247.104	229.488	318.289	202.472
ASHGA5P055718	40.5476	45.8653	39.0217	56.01	28.9211	40.9007	50.2001	39.0761	42.2538	63.4732	46.4134	57.2406	64.9987	61.2923	60.7534	62.2414	30.2823	33.0123	49.7284	49.6518	172.5	158.2	206.121	126.246	443.366	84.2519	133.889	192.632	138.895	113.386
ASHGA5P038401	155.776	249.902	210.728	278.322	350	198.682	153.726	120.108	156.312	331.061	940.737	537.741	624.264	367.427	717.172	492.717	475.472	373.278	1040.75	602.687	652.767	514.468	1026.62	580.437	914.731	542.347	921.929	939.681	661.784	543.589
ASHGA5P017078	24.4656	19.9467	19.6326	32.7736	26.2839	28.2587	28.2902	29.0646	26.0281	32.6709	50.5891	38.637	40.8309	48.6821	44.066	41.8866	32.0217	22.8447	55.9239	35.3352	62.3712	105.241	137.352	121.469	129.907	49.0001	84.7332	96.4216	113.416	79.8627
ASHGA5P012524	21.2415	813.799	32.542	20.7664	15.3027	17.5708	18.2413	16.9536	17.117	61.2086	21.1813	409.89	24.5091	19.8541	20.9984	382.817	9.38542	16.9815	23.1752	19.4336	7.8706	74.5162	54.945	61.4634	60.6733	31.5713	51.5809	39.734	68.0914	72.9582
ASHGA5P051994	521.711	643.565	810.055	936.389	357.638	368.81	603.091	359.868	522.026	846.055	268.849	446.744	344.836	413.108	377.499	417.766	220.622	319.381	460.771	337.07	1938.94	1072.22	1499.32	1209.93	2568.33	158.108	1170.43	294.879	808.694	639.438
ASHGA5P010574	13.6589	9.10922	11.6541	18.3433	9.85993	19.8927	24.2055	11.7641	16.336	13.9148	34.8833	26.7337	29.4634	24.5753	24.9055	28.914	19.9397	25.6897	36.584	31.3187	79.2686	102.151	114.673	173.341	161.463	35.2005	85.2678	46.2411	104.876	111.545
ASHGA5P008577	195.592	184.784	134.107	172.319	172.496	170.38	195.158	145.495	201.032	238.346	354.482	299.292	306.351	378.621	351.816	295.212	212.733	400.254	364.085	266.666	489.308	1599.14	1162.94	2093.54	2679.24	157.525	531.618	299.765	522.106	584.472
ASHGA5P006223	99.7711	107.336	67.706	101.443	56.2692	49.4688	53.3272	78.3363	89.4958	89.1128	49.717	57.42	71.1986	30.3577	74.6856	53.158	7.93094	45.6517	64.9613	11.2878	5.98661	112.414	49.3904	140.718	77.5061	197.566	112.065	163.704	131.671	118.015
ASHGA5P020859	741.021	717.914	612.97	403.967	284.182	449.17	690.203	652.504	710.543	955.038	304.083	353.761	369.461	222.471	392.074	350.421	92.0878	199.216	314.491	94.2721	313.919	531.929	630.011	366.475	430.618	1235.05	517.448	741.039	415.779	787.608
ASHGA5P046733	71.8431	98.8451	194.328	117.291	54.5101	161.214	77.5392	65.0551	68.1219	128.662	118.785	81.2233	141.821	100.031	140.724	88.0768	44.0778	103.278	134.045	52.2123	248.053	377.098	559.044	448.051	621.046	437.347	495.039	287.692	374.1	323.459
ASHGA5P033311	78.0382	82.2203	128.399	94.653	60.2777	103.392	87.2221	70.9001	66.7005	134.49	71.8486	81.0133	101.501	73.6715	128.945	84.1409	36.4127	71.9592	73.7729	53.51	113.846	163.035	127.315	290.491	223.221	43.5856	126.982	78.6436	125.851	123.497
ASHGA5P012427	64.926	72.2677	47.6969	89.3135	72.3458	49.9916	59.5638	50.3844	82.2285	71.9657	92.3442	107.803	112.389	105.057	94.4697	114.449	63.0031	88.5738	171.927	73.7117	215.806	269.339	233.131	230.273	674.25	66.0081	207.612	112.962	144.16	420.308
ASHGA5P001514	1570.01	1836.04	1681.8	2010.64	749.553	1491.4	1386.14	1791.37	1377.11	1883.01	312.175	829.654	635.165	394.37	646.602	800.908	184.561	310.932	300.428	236.91	11.1218	875.519	311.153	1626.36	115.531	1779.5	2293.07	2894.11	2544.64	1145.85
ASHGA5P011066	239.457	240.176	260.54	228.788	91.6331	272.411	109.815	204.421	164.392	332.941	183.257	173.466	168.61	133.67	168.966	186.455	85.4502	138.556	182.942	93.4108	289.308	289.851	392.722	1025.73	409.506	69.0521	349.028	86.3697	417.479	174.001
ASHGA5P038041	1110.8	6093.89	4614.68	6273.5	2316.74	3024.76	4081.05	793.765	1225.49	4442.83	7092.53	4600.2	3795.73	3426.26	4620.84	4700.44	5111.99	3111.82	6970.35	6355.38	5088.16	5612.55	9237.17	5963.81	9623.03	2818.69	9063.86	6623.31	7583.72	5844.52
ASHGA5P013756	18.1912	46.4718	57.2285	35.1916	5.52675	49.9622	32.8441	13.4977	20.4469	53.3785	30.7843	34.6354	48.1235	30.3027	49.2077	47.6655	16.1903	23.1272	32.0595	20.3531	74.3927	297.4	118.094	163.374	100.061	219.504	320.465	324.989	336.667	514.907
ASHGA5P009461	6.3108	31.8617	13.8517	27.4221	5	31.1771	16.7125	10.8275	7.17408	18.4306	5.61194	11.7166	7.49518	17.9636	6.59531	14.5397	5.82171	10.5979	11.8317	18.2231	105.336	690.426	347.402	95.0112	992.181	258.431	567.007	805.953	931.74	189.725
ASHGA5P001918	5241.55	3093.26	6231.52	5612.35	3085.23	2774.05	3232.32	5134.62	4528.16	2872.07	6833.96	5692.6	9716.73	4896.25	9614.89	5688.89	1831.8	3621.1	8727.91	3666.35	95.4022	1056.18	1124.36	1404.37	1212.42	669.954	1184.95	1196.94	1198.63	1217.39
ASHGA5P032762	251.251	104.046	163.522	289.543	164.041	95.486	102.11	192.469	154.25	204.748	237.514	200.951	210.358	244.973	189.117	310.869	161.841	318.023	260.369	189.766	254.911	318.101	565.442	390.79	811.738	84.5917	330.63	110.136	194.698	269.256
ASHGA5P051314	21.509	56.2744	20.6154	18.8454	14.6124	10.0113	8.40904	16.7272	14.9601	9.51387	15.9355	28.1463	21.1444	13.6223	10.183	51.8653	120.027	11.3953	45.324	26.2815	39.1698	68.0908	74.5961	73.1819	105.497	12.2456	40.3718	24.8085	28.3032	48.6483
ASHGA5P002780	43.0223	14.4316	47.4576	31.6716	17.4126	32.4616	11.4005	28.573	20.1811	13.0547	74.8016	16.5487	5.86386	6.53992	5	20.2397	6.79175	11.8967	92.4374	5	19.652	68.8079	36.2534	37.8551	55.9675	8.64249	26.6823	5	18.5019	115.649
ASHGA5P033889	23.8497	6.32444	13.7827	22.6448	14.7736	13.4142	12.4266	15.7323	10.7944	21.5653	94.8122	22.0354	22.4613	22.3234	17.2657	42.7894	9.81791	13.9388	32.2653	23.2114	25.3517	46.5451	44.4626	61.2765	39.9582	10.5912	31.4344	18.3563	69.6344	26.4886
ASHGA5P033123	307.817	211.849	217.232	303.514	260.833	155.964	162.153	208.595	208.448	174.944	383.318	249.857	284.771	259.147	350.701	374.041	229.693	314.332	451.91	253.091	2467.63	5054.59	4083.18	9650.69	6647.72	345.088	2012.6	880.398	1718.37	1813.39
ASHGA5P022977	18.9216	8.05227	21.7487	22.6764	13.6244	10.2268	5	12.3414	11.1923	9.22276	17.9002	16.6843	15.1414	16.7512	43.073	25.6344	13.4967	18.2443	36.4893	20.935	102.136	242.09	403.902	239.705	215.777	37.6254	334.362	95.9479	177.149	177.459
ASHGA5P039632	68.9985	53.6104	105.094	46.1237	9.19469	60.8496	32.7725	97.945	43.8532	69.9719	10.5459	11.3642	6.13557	5	5	21.4504	5	38.196	12.1309	5	25.2702	18.2928	29.3096	31.4937	23.9198	5	12.1157	5.99352	9.31321	11.8899
ASHGA5P054142	5	6.35157	5	5	5	5.10234	7.62773	7.69104	5	94.0342	40.906	20.5318	8.82931	29.0435	8.59994	16.4293	10.5714	17.6081	27.8614	22.5939	26.0907	11.8212	22.324	17.3881	25.2748	5	11.1157	84.3734	7.66446	8.39459
ASHGA5P018027	5	13.4976	7.5677	9.39508	5	10.4201	5	5.79165	5	5	58.641	5	5	12.6377	5	22.1456	32.4204	6.85549	16.2588	5	73.9477	88.0283	88.6591	139.476	223.825	18.594	51.4021	36.5919	41.4345	59.6212
ASHGA5P048172	1226.19	2234.24	1278.87	1256.58	1150.9	1752.1	912.597	1034.89	877.159	1154.1	1391.74	1171.89	1204.38	624.17	1239.45	1509.07	930.054	826.492	1332.82	1044.78	1796.07	3466.82	3101.91	6105.56	6524.91	1266.65	1783.44	1616.39	2465.97	1225.39
ASHGA5P013523	256.917	379.357	335.206	364.426	332.346	176.514	214.439	197.795	212.796	399.675	1021.83	418.928	557.546	344.305	727.489	572.72	251.902	463.801	1141.57	312.128	670.242	762.591	1117.85	823.792	2720.07	297.105	958.2	592.169	729.988	778.218
ASHGA5P044584	62.1136	200.424	76.8127	101.68	77.762	40.7942	30.1329	52.516	67.1867	80.2649	111.585	61.7157	65.6266	73.4283	84.2785	114.225	95.872	127.084	135.738	50.7309	371.344	644.202	1049.89	929.97	3245.93	222.902	389.643	1096.28	309.395	340.394
ASHGA5P005212	13.4784	41.8429	40.306	24.2629	12.099	30.8963	5	12.52	8.01387	12.3027	5	5	8.66329	8.4075	17.7848	6.19016	5	9.34103	15.242	8.98352	7.86571	46.9274	31.7407	51.9945	30.8265	71.1708	39.6843	266.852	52.3743	21.0803
ASHGA5P005855	109.574	106.064	62.6309	65.994	39.9036	38.2196	23.2662	144.482	80.0671	69.8319	17.1359	37.2122	17.3495	29.0896	13.7214	40.1548	11.2301	41.1779	23.015	18.0748	58.7862	935.561	437.235	95.5791	544.416	230.423	190.653	517.71	70.9976	1099.48
ASHGA5P011478	57.5196	71.2784	50.4646	58.42	44.5649	49.8841	25.1476	48.9785	29.8309	46.064	136.734	42.3171	55.9094	42.6865	65.9148	102.102	35.0033	53.385	139.95	33.421	76.7361	195.318	208.149	346.89	425.168	302.752	430.354	551.413	170.497	276.647
ASHGA5P038754	117.773	128.623	132.16	169.064	109.563	77.7525	77.8713	122.81	81.3325	132.31	214.23	69.0299	97.0734	96.954	158.48	197.901	90.5205	148.013	241.053	49.5475	105.748	282.063	360.934	281.051	398.093	70.829	179.566	164.176	164.517	179.176
ASHGA5P014305	3163.88	1201.39	9068.29	8312.18	3294.98	96.8698	139.36	660.816	2697.32	16121.7	16.7785	946.007	15.8401	94.6901	12.8327	944.221	17.272	105.88	34.5065	15.5466	5.19781	8.09505	5	5.74017	7.758	350874	24.7425	948.633	20.9658	16739.8
ASHGA5P046523	163.17	178.508	137.3	113.359	90.7433	125.092	43.9779	111.87	121.013	161.708	135.584	74.9169	70.6829	56.0298	72.2279	65.9235	21.5037	69.4417	152.405	27.2853	63.2127	515.629	693.181	1667.72	249.572	494.727	375.19	593.663	261.88	724.876
ASHGA5P004828	142.131	156.137	150.128	152.402	67.0948	142.126	70.698	109.753	101.094	193.517	89.6152	82.3957	120.978	51.1936	96.0219	51.2968	20.4552	135.364	79.9711	20.6461	12.7898	130.84	98.389	161.856	270.023	245.565	176.518	343.38	136.539	207.284
ASHGA5P004006	6.87799	9.09296	6.29169	14.7323	5	6.2576	6.57285	10.1194	6.27089	24.0266	24.5317	26.1256	16.8301	25.2571	14.8921	22.8439	13.371	16.2867	25.2455	13.7514	72.8016	64.2096	94.8475	131.16	140.664	24.3971	57.5671	27.7288	71.736	76.7317
ASHGA5P011769	73.421	68.8662	58.1573	88.9882	17.6957	98.758	24.2983	71.3806	54.5583	80.4323	22.6469	57.4916	30.9804	32.541	38.0342	41.9691	19.0253	30.5505	33.0298	15.2799	28.9867	472.605	330.12	1018.39	250.677	1301.76	718.051	1518.95	628.132	638.053
ASHGA5P004578	105.238	121.76	114.002	92.9024	90.0463	162.38	82.891	107.186	91.5253	170.32	170.391	136.337	174.926	167.346	180.788	191.239	84.1159	166.917	217.03	93.9863	187.72	230.431	299.23	254.225	460.696	168.156	261.362	146.467	278.054	264.928
ASHGA5P030443	393.373	564.334	458.019	462.682	293.953	403.364	248.814	237.325	340.022	463.61	581.536	547.603	523.091	430.544	734.304	680.507	373.106	341.424	656.343	282.228	239.873	1576.94	1706.97	870.792	378.135	3314.82	3077.19	2001.83	2136.95	1332.75
ASHGA5P037257	99.2589	47.1818	48.5997	65.5218	36.0189	51.005	31.3162	49.4036	39.7505	58.6442	67.0969	76.0679	71.5004	85.4488	96.5523	76.3176	32.4958	61.3869	82.1722	40.068	63.8595	118.488	137.59	138.595	187.29	37.1846	133.167	32.1484	108.443	137.852
ASHGA5P009791	137.297	278.992	156.376	257.999	90.189	178.744	78.4083	105.259	109.312	151.095	42.5582	110.442	82.3696	92.3719	94.5662	130.805	39.3512	69.8156	86.2108	47.6996	297.227	345.288	413.086	749.458	242.631	760.001	1210.75	781.008	936.644	434.393
ASHGA5P014056	13.9602	25.1599	15.2495	13.8827	32.0196	11.9852	13.5109	13.7332	12.9302	38.3217	27.7317	21.5994	25.712	28.9428	285.874	381.753	30.154	14	29.258	34.0866	83.2955	354.203	161.899	432.283	272.137	41.3711	189.654	38.2855	262.815	256.362
ASHGA5P006906	97.5433	106.049	102.958	97.4561	80.7978	72.897	85.1684	82.2707	95.8478	111.41	94.2661	122.924	114.092	128.684	90.2664	120.244	62.6261	112.763	129.198	82.5694	647.872	581.388	761.481	794.238	1162.78	107.208	523.359	151.196	369.244	329.069
ASHGA5P043635	969.087	880.182	726.039	752.611	662.219	489.334	665.337	667.464	710.577	1145.89	1154.99	1280.98	1473.75	1582.49	1024.79	1403.34	491.971	1190.94	1390.61	736.926	763.412	862.779	1682.11	773.695	1840.11	215.743	696.675	291.751	552.458	636.438
ASHGA5P027475	12100.1	11038.6	6041.74	4286.11	7617.53	7716.41	4087.77	5226.18	8476.26	9892.83	856.783	4636	4441.8	1112.97	3942.95	4624.88	578.997	1090.39	988.34	727.291	7482.24	1953.89	2825.5	917.499	2126.77	17385.8	17803.4	1945.94	3731.9	4081.97
ASHGA5P004995	262.473	100.045	78.5496	94.5824	147.397	103.303	55.5593	119.67	176.296	107.616	64.5925	55.8004	69.1555	37.0418	68.1459	53.8495	14.0425	35.7973	79.7057	15.2923	27.6278	442.467	92.4047	107.831	445.022	431.335	353.694	1004.13	248.554	899.965
ASHGA5P048781	2160.59	3287.1	1607.56	2511.67	3648.32	1309.26	2641.07	1295.62	1961.4	4238.38	8994	5982.4	7936.33	4628.73	9518.72	6428.87	2210.85	5114.67	10354.1	3359.48	1320.49	1239.21	2320.63	1110.11	2274.4	2149.41	3012.53	2419.81	3059.64	1048.56
ASHGA5P010240	1048.08	432.287	350.137	566.609	365.859	600.284	282.475	948.209	857.376	642.15	63.3761	106.477	205.97	83.4568	191.42	101.657	46.418	65.9964	67.0397	41.7769	5.97594	846.302	165.306	1974.37	334.156	3052.96	861.633	3564.48	454.942	1526.35
ASHGA5P010116	279.483	222.604	295.145	225.819	99.5616	245.807	142.56	163.245	177.103	240.956	96.7064	157.317	122.087	119.365	133.924	180.439	48.7946	102.535	135.031	70.9142	101.952	442.857	299.598	257.687	279.468	273.581	231.761	318.434	198.864	535.887
ASHGA5P009989	28.3373	33.3614	29.4273	29.4921	17.4764	36.3742	21.9055	21.2281	27.3396	28.3617	258.193	32.5577	41.5077	33.4449	36.6	39.0282	11.8805	28.8205	39.1399	10.8478	38.5825	200.605	125.03	531.681	289.849	289.536	352.145	572.553	344.44	258
ASHGA5P026223	5012.22	4460.31	5615.15	4952.27	3375.17	3385.58	3569.64	4646.48	4842.9	3238.18	2259.2	2204.47	2088.15	2886.82	2049.95	2028.77	1337.04	2584.32	2517.75	1758.88	76.6246	1101.84	372.362	1241.54	313.404	2364.07	2068.69	4690.05	1207.07	1862.61
ASHGA5P047673	44.5459	58.5457	61.6219	50.0807	38.0226	52.205	37.8196	41.3185	41.0266	52.618	65.6146	58.6348	63.34	64.231	94.4138	264.021	28.8823	42.5346	64.0519	44.002	40.4236	279.529	257.052	216.512	253.75	171.522	232.492	111.438	208.439	254.053
ASHGA5P000854	681.844	1473.62	1459.76	1088.52	202.981	1102	498.111	274.065	391.077	1240.96	161.142	550.226	389.107	147.826	407.757	540.866	18.8187	133.939	197.459	25.2401	9.4525	1204.48	161.537	638.352	118.071	2087.94	2045.62	1019.9	1098.1	2642.71
ASHGA5P007324	157.97	197.691	156.638	184.433	168.99	198.946	128.579	135.738	174.96	236.456	312.944	301.694	339.984	298.48	355.42	320.089	126.5	277.713	384.54	176.736	137.901	582.248	892.18	512.26	1067.33	207.583	471.015	222.656	343.51	373.545
ASHGA5P047291	118.311	158.088	116.788	128.906	98.9476	122.879	102.438	104.996	140.224	166.613	157.262	199.756	212.244	213.667	245.686	230.286	90.8907	158.541	209.199	120.325	314.215	199.252	401.27	190.067	454.486	81.5309	222.721	115.748	157.027	178.279
ASHGA5P038701	21.8884	63.5561	38.9714	45.9421	118.304	30.1698	54.2193	17.9083	27.1686	49.2094	24.8613	59.3629	32.9159	33.522	47.9329	54.3522	15.0278	23.285	25.6634	21.2429	15.1008	69.1154	49.5277	115.469	99.5716	50.6786	61.8389	103.25	72.824	68.351
ASHGA5P005829	181.7	369.347	357.766	261.65	102.004	274.813	182.531	124.135	127.888	271.39	131.543	170.988	157.173	132.729	147.667	172.032	60.5163	127.23	161.634	80.2174	501.641	758.456	909.748	4497.32	1133.41	408.262	986.393	624.748	1061.66	687.768
ASHGA5P008131	24.6704	32.4165	22.6888	29.9181	20.6693	31.7913	23.9664	24.2781	34.8145	37.0309	50.4343	45.0701	40.7058	50.4394	47.9706	48.3143	25.8834	43.431	43.2739	27.6514	93.4301	1169.69	728.918	533.526	536.633	3006.07	1009.66	1859.15	784.335	1023.66
ASHGA5P002423	188.077	201.25	149.699	216.434	219.438	169.089	171.946	145.848	197.958	233.791	283.982	300.967	364.092	306.557	406.368	354.249	200.316	294.67	345.101	286.444	734.452	505.508	861.199	576.457	1252.09	203.41	511.712	269.35	396.381	428.998
ASHGA5P005848	6058.2	3767.74	4404.94	3842.94	3908.46	3616.93	3113.58	5038.29	5096.01	3517.62	1271.86	1136.15	1862.08	842.641	1983.59	1019.05	410.253	722.713	1352.66	573.923	25.557	2478.74	681.437	2843.78	1137.97	5666.56	3495.32	9655.84	4204.75	3165.15
ASHGA5P027184	180.577	671.375	95.9541	104.57	50.7463	64.5357	48.2326	220.552	123.414	524.566	50.9071	133.068	76.1187	35.7228	78.6698	112.482	18.0601	53.8656	50.3781	27.9342	1445.26	2450.78	3408.56	2124.4	5203.55	2016.01	4119.41	6524.05	3289.17	2733.5
ASHGA5P026727	125.447	78.1137	65.4544	75.4863	47.227	74.1534	64.3551	92.9282	113.643	98.6312	26.7923	24.5085	35.5871	18.0027	57.4962	23.2435	14.2259	24.6109	34.3781	13.7139	48.7891	268.231	188.792	156.34	297.904	205.505	344.609	610.147	198.13	381.092
ASHGA5P029006	858.767	544.239	241.838	550.649	430.115	338.746	815.504	451.585	879.106	808.437	1120.1	1475.64	575.689	1855.53	659.075	1497.46	659.03	1637.26	1207.34	843.017	811.849	1220.9	1357.98	631.259	2116.52	269.02	954.928	406.083	1040.85	633.218
ASHGA5P001151	7.60002	20.8268	10.856	18.7786	26.3161	12.1477	11.2826	7.05994	8.50938	9.89867	23.8271	8.5513	14.9368	16.9886	21.0129	15.6395	16.6854	11.9672	33.6164	21.3093	54.3956	162.533	92.2056	146.11	135.328	28.64	124.859	30.4738	128.673	114.03
ASHGA5P008623	144.934	197.401	265.974	108.079	71.2941	233.376	104.269	110.329	105.75	123.434	31.6886	87.7008	88.528	46.9467	73.9975	87.9176	19.7986	46.7688	38.2683	32.2254	100.51	190.637	137.719	54.6381	123.852	121.962	113.132	208.244	104.236	418.323
ASHGA5P010542	34.6462	68.3357	123.517	59.7974	5	30.0332	28.3053	28.7495	21.4925	60.1811	5	11.5925	5	13.4937	5	5.94738	12.4973	8.24945	19.3021	13.9458	8.63904	21.4044	20.9469	55.2176	9.44442	975.117	57.916	1047.7	157.535	23.4208
ASHGA5P017436	93.1032	69.5367	77.0605	62.5781	87.644	57.505	73.1726	55.6481	81.0607	85.312	155.826	129.311	169.453	122.073	194.277	111.566	74.9675	103.358	126.457	92.9668	153.814	120.647	201.337	122.983	243.473	29.7693	105.952	45.8965	97.9097	91.3708
ASHGA5P003194	108.035	154.385	126.729	134.971	98.6612	133.049	102.801	74.4719	119.151	195.038	196.152	185.133	160.875	163.32	205.403	177.442	94.4804	167.33	225.792	104.634	738.923	1275.79	988.994	1137.15	1200.9	396.02	1276.07	884.221	937.697	2179.31
ASHGA5P014357	331.844	214.431	188.508	145.765	149.681	125.843	105.69	204.089	246.62	238.883	108.916	214.18	277.261	152.176	282.59	224.904	42.1561	118.821	121.614	62.6905	154.218	174.557	355.08	99.1052	776.196	62.2909	350.567	3431.41	184.154	219.591
ASHGA5P053434	52.5293	109.433	71.259	92.0624	23.786	75.9283	24.475	22.2766	34.4316	124.566	21.9589	29.006	42.2649	25.639	43.8378	33.972	5	11.8734	43.6087	9.23128	5	870.723	261.363	1234.53	323.612	1556.59	842.529	2570.05	758.498	930.894
ASHGA5P039406	18.8917	46.654	23.2882	31.6008	9.14976	25.8143	14.3536	21.3431	17.5059	38.1393	11.0932	88.4746	23.6983	39.2966	27.2108	90.3846	5	29.8851	24.8872	5.54544	5	27.5745	22.1226	32.7266	33.0243	136.131	49.2531	66.9994	29.4731	30.4155
ASHGA5P016832	270.466	208.454	148.408	110.15	91.5642	175.684	116.279	162.496	159.36	195.131	41.524	39.4513	75.2917	48.8772	75.3323	45.7933	22.3134	35.6734	47.2294	24.3151	113.809	151.56	136.608	156.837	153.062	240.215	279.116	715.626	247.972	183.948
ASHGA5P026396	5	5	5	11.8025	10.6963	5	5.7054	6.79525	6.82507	20.922	25.5843	20.6076	18.7447	23.5825	16.9164	24.9089	16.5214	14.7532	34.7306	19.309	5	13.461	15.7947	9.69081	17.9052	8.79533	8.36677	5	11.6471	10.2551
ASHGA5P016571	14.0877	8.50699	6.98568	11.3143	23.4231	7.58143	11.3569	13.3297	19.0222	16.9768	10.3702	20.503	27.2553	21.1685	13.8687	17.3078	18.962	21.4676	19.3055	24.5258	12.8794	27.0265	26.0132	31.4372	39.736	13.5453	31.765	18.9459	26.2598	24.1611
ASHGA5P029430	10333.9	7009.51	8751.4	6926.77	7825.33	7530.7	7103.71	7355.21	9101.42	7138.57	7592.08	4624.98	7196.87	7087.18	7179.65	4294.22	4895.08	6943.21	8106.83	5884.03	652.83	2861.38	3981.99	3885.99	3951.81	3470.5	4470.83	4559.86	3292.67	3186.18
ASHGA5P017200	47.5488	73.0769	50.059	66.6815	5.28208	118.464	34.9895	57.4317	25.3527	40.9638	15.7023	13.9209	8.90152	8.47266	5	29.6644	11.295	12.266	17.4436	15.5584	5	121.421	18.1079	144.659	20.2969	595.506	116.509	474.063	116.058	113.289
ASHGA5P007443	9.3866	5.30763	5	13.3589	10.3136	13.0913	13.6666	7.8835	13.5322	13.3074	10.4434	12.7727	16.7924	19.8071	6.73036	7.05141	12.8825	22.5174	17.1393	12.3209	16.0308	52.6873	43.4547	40.1576	62.3788	28.8239	31.5441	56.6744	31.6592	31.4625
ASHGA5P020842	219.919	216.814	218.193	280.595	148.456	122.458	147.377	150.373	161.326	182.166	287.443	400.429	283.294	200.15	327.058	409.572	109.512	189.629	571.19	151.945	427.073	1216.25	1194.74	2041.45	1764.79	391.892	1309.84	652.96	908.114	740.573
ASHGA5P042331	38.9519	10.2052	29.0635	38.6039	32.7453	21.658	15.2004	21.7424	12.0236	14.054	55.8303	19.4102	14.5509	17.1425	13.1743	28.1192	48.7252	35.3901	56.0742	7.02141	10.9094	108.064	70.4401	183.227	84.6463	34.3775	92.473	34.9467	67.1601	102.947
ASHGA5P019791	13.6613	5	11.701	13.175	5	11.3208	5	8.76985	7.478	5	8.88668	7.92665	5.85103	7.15073	5	8.54269	39.9267	8.06622	21.5929	8.97617	22.4531	26.4007	35.047	30.7011	32.2467	5	19.4428	19.4599	13.3887	22.9876
ASHGA5P004051	5024.8	3998.36	4036.13	2953.89	2179.31	3095.24	2296.2	3832.48	3386.95	2638.11	1579.63	1266.22	1906.06	1087.23	1799.52	1256.17	376.051	1194.74	1617.4	598.291	106.157	1402.81	1864.82	2191.36	530.25	2892.79	3250.73	3375.76	2153.62	1947.53
ASHGA5P008479	77.5254	20.4002	29.7243	34.0565	54.0377	53.0677	12.7273	47.7744	55.3693	23.6766	56.4745	39.2485	50.7938	22.3753	88.3347	41.4414	23.667	30.8338	70.3851	27.0354	45.0707	137.967	123.283	90.2909	238.746	141.896	909.477	1172.53	286.288	173.864
ASHGA5P008108	34.6665	87.6985	80.5236	79.276	35.5751	45.4629	28.894	39.6455	19.3036	40.142	84.9112	40.1955	34.3827	24.1729	33.4132	78.5237	45.0779	60.5983	108.139	14.1076	78.5799	137.061	129.261	353.371	111.162	39.7366	105.343	68.3194	60.0893	124.114
ASHGA5P054710	277.671	298.664	655.207	330.341	275.521	157.79	201.827	419.711	229.845	308.258	660.454	364.308	601.049	332.121	504.824	571.577	236.652	1494.94	737.715	245.567	1095.03	487.425	1248.33	985.784	1517.94	151.017	425.287	183.877	310.065	408.957
ASHGA5P026522	50.5367	45.8553	46.9773	60.4531	55.8224	28.6156	32.5662	37.5992	37.7793	40.6669	114.275	54.0188	56.1389	50.5961	56.5147	126.593	76.3506	66.0712	78.1565	51.1824	6058.17	10340	16137.3	11103	14381.2	4330.17	9378.32	7041.3	5553.22	6902.99
ASHGA5P046535	104.647	372.969	136.157	140.13	109.363	76.3273	54.2712	107.957	71.6828	59.288	38529	89.4179	104.07	75.111	126.029	150.287	100.27	181.14	42313.1	77.9375	142.009	339.092	380.377	818.844	362.95	114.916	344.491	121.639	261.589	336.072
ASHGA5P053513	64.4095	78.3097	106.55	119.059	56.6039	50.7726	31.9449	53.6589	45.9615	123.947	156.195	63.6063	85.632	39.4788	108.592	124.052	66.0111	70.7437	164.684	28.495	86.6352	657.211	741.757	476.638	833.541	274.428	432.388	367.484	201.859	421.997
ASHGA5P047331	23.82	47.0063	59.6717	43.2257	11.2096	61.6284	24.0288	27.6593	15.2368	46.3673	41.5126	37.4484	54.7893	21.965	39.1067	235.721	15.2656	21.4551	52.6209	17.5575	66.5341	158.931	150.936	265.386	251.86	64.6144	180.668	123.357	126.142	145.395
ASHGA5P010973	637.455	757.972	638.823	909.499	803.633	454.258	1079	452.93	575.788	818	2366.11	765.402	1197.43	949.069	1812.99	1341.06	907.585	1240.21	2476.07	792.922	668.48	1660.7	2091.58	2440.14	1886.25	334.119	1269.25	594.127	843.221	1075.83
ASHGA5P002127	415.662	721.484	429.955	709.576	883.705	262.629	540.645	256.256	392.189	1080.74	3728	793.213	1848.49	1008.59	1949.85	2003.98	769.911	1375.47	3812.7	450.268	172.227	108.945	237.569	135.499	234.101	26.7389	105.826	97.1882	178.685	84.3852
ASHGA5P010884	133.385	219.439	167.337	307.659	102.252	91.8687	85.4286	127.452	147.823	382.19	278.701	178.291	154.726	125.461	154.624	372.556	134.352	167.345	484.766	61.9972	870.673	932.125	1623.25	847.163	2479.13	359.433	1333.09	575.725	426.456	718.753
ASHGA5P055094	90.9397	47.8463	85.6606	240.157	43.3809	41.9629	56.2155	84.9134	61.0449	169.111	56.5449	54.2991	50.9229	55.1735	61.3066	63.168	43.418	99.3446	75.8156	50.2216	317.7	274.583	284.666	228.739	549.386	38.3196	244.779	51.6044	440.191	391.04
ASHGA5P001205	114.15	145.839	172.15	184.489	43.8203	208.292	78.4751	83.1434	79.6898	206.109	20.421	48.2466	126.521	26.9384	120.044	40.3585	5.11173	24.1302	31.7654	5.08624	13.2365	99.8672	35.4907	93.7753	56.7511	120.299	151.049	279.609	130.341	78.1063
ASHGA5P012036	19.2359	11.3472	5	14.2431	23.0609	5	5	10.4128	16.5198	7.62144	20.1098	6.48329	7.90402	5	12.7575	5	7.62361	6.52411	25.246	6.54745	43.7746	196.278	192.44	174.498	122.974	123.685	222.827	89.4357	122.551	76.17
ASHGA5P011756	967.912	1432.4	1687.19	830.278	400.667	802.532	617.626	918.033	703.652	1061.74	77.5603	561.131	57.7226	59.0962	49.0172	500.005	39.9559	82.1746	139.851	53.9463	126.69	301.943	206.215	157.791	162.454	298.454	95.6709	206.678	76.8872	290.424
ASHGA5P006684	787.776	804.881	709.633	854.331	370.829	751.033	538.843	681.896	618.783	906.896	1102.35	586.17	501.937	285.283	484.81	493.94	121.312	314.503	1171.48	142.955	21.6474	641.503	393.385	867.197	290.175	2476.59	2247.19	2717.84	1222.28	1132.43
ASHGA5P055174	44.7071	48.1258	84.4167	92.895	43.9155	101.592	31.6719	23.9712	36.7209	87.6123	48.4972	23.3925	89.722	28.2863	87.6236	17.9138	11.7073	21.226	59.2014	7.36482	5.54085	74.6015	91.5245	125.891	45.7404	34.0928	92.5076	66.2114	66.2575	56.0843
ASHGA5P034748	528.324	326.96	443.679	353.73	540.615	369.149	353.471	357.885	422.494	313.444	101.233	181.686	304.964	100.015	315.665	192.258	127.579	113.915	120.633	138.291	122.951	432.54	241.155	591.928	454.824	1064.04	1321.98	1765.23	784.118	633.212
ASHGA5P031565	236.499	688.4	648.152	696.335	321.339	460.506	254.14	179.654	252.103	642.611	523.798	525.503	772.863	436.018	820.929	517.2	223.212	339.363	677.397	319.628	19413.9	47500.2	28910.3	112387	27299.6	8390.33	33474.3	30404	32486.9	31759.5
ASHGA5P012304	59.9521	106.995	105.443	142.836	54.3272	72.9287	63.7482	64.8494	73.554	119.293	134.411	104.968	56.151	120.504	95.9659	172.209	86.105	122.186	157.859	50.2599	550.699	1308.68	1237.57	983.211	938.35	3160.93	2407.37	1473.85	1219.36	1155.26
ASHGA5P025206	21.9792	23.0753	33.1652	52.9991	8.72252	27.2141	23.5369	23.505	17.4545	30.2098	11.0062	22.4789	12.9076	14.7252	12.6972	25.0515	12.3639	11.8866	12.9234	19.0906	12.6273	373.302	110.271	402.39	130.121	500.019	322.036	1730.6	317.387	544.558
ASHGA5P030275	1286.47	1150	1127.88	1257.06	1570.06	703.751	891.566	835.592	1178.5	1386.49	1194.8	1588.8	1393.44	1234.79	1546.29	1569.9	1123.42	1125.24	1408.46	1397.52	16534.8	4868.64	11300.4	8379.83	10933.9	2579.95	6723.88	4281.87	4738.42	3782.63
ASHGA5P001573	7.83842	7.26045	6.59542	18.577	5	24.4773	7.81707	12.2202	20.2473	24.7836	62.9372	20.227	25.5923	22.2826	30.6582	24.3072	34.9331	25.4127	47.3174	5.19942	37.1331	44.8487	39.8237	48.7425	67.6115	19.8519	54.7861	33.5087	101.068	45.405
ASHGA5P005523	142.434	100.832	76.3949	143.342	133.778	92.3621	98.1407	97.4464	121.35	109.544	151.253	174.547	209.013	222.431	237.712	242.689	206.93	158.021	195.622	163.804	548.139	198.939	491.782	239.321	626.127	117.133	189.053	132.003	182.133	274.34
ASHGA5P029071	77768.8	50047.7	59696.8	40550.6	75768.7	57973.6	36218.2	65627.2	62980.5	49904.1	16468.1	19484.4	37178.3	14126.5	38678.9	18074.1	8952.31	15132.7	18178.4	10192.5	127.772	16779.8	12707.5	18224.1	24603.5	124634	69530.7	140011	39343.4	32855.2
ASHGA5P051638	377.631	416.705	472.324	368.671	304.562	308.602	312.598	412.042	341.554	375.132	458.589	353.629	376.443	430.786	577.277	522.792	227.998	445.688	477.95	233.763	387.342	970.691	924.477	2116.36	732.026	176.71	641.903	240.857	539.075	1123.56
ASHGA5P009955	29441.7	24556.5	20814	30224	40718.4	24682.8	33242	24028.5	26007.3	33895.2	15213.6	24015.4	15458.7	27380.8	16451	22068.1	13065.7	22092.7	23105.5	17450.2	43698.3	13847.5	25520.3	25375.9	70873.3	10280.9	32291.9	10220	15740.6	14352.2
ASHGA5P015248	2038.43	1303.23	1548.14	1186.87	894.443	1538.43	798.606	1802.13	1557.37	1430.57	659.581	531.469	384.171	377.069	374.684	576.701	282.222	388.173	955.299	391.316	143.586	2147.9	2277.75	2852.07	1321.73	5141.76	3309.46	7614.09	2153.56	2127.78
ASHGA5P001967	54.25	68.8417	69.1665	61.6721	18.0877	215.457	32.1413	69.9959	40.013	36.747	73.5685	40.2263	24.2056	40.9728	23.2257	80.0658	186.346	72.1922	48.8356	27.4947	23.7331	45.2774	54.4761	50.995	79.2136	79986.4	74.6407	26883.8	238.529	92.4119
ASHGA5P007474	276.685	229.394	216.508	220.008	230.968	262.147	330.694	236.065	283.942	266.563	384.212	204.032	222.932	221.533	233.341	192.495	183.263	181.786	428.295	246.752	686.462	492.719	1156.3	456.353	1351.64	316.451	587.835	265.026	360.211	408.462
ASHGA5P000990	342.226	344.963	355.732	253.426	145.737	319.283	179.424	267.357	247.59	361.943	272.865	225.478	536.804	200.808	574.314	241.224	84.31	222.348	309.031	106.73	170.71	336.402	420.954	319.709	484.356	292.578	498.01	488.575	334.995	344.718
ASHGA5P031925	2861.61	3680.3	3009.68	2338.57	1714.14	2535.05	1385.34	2495.08	2463.67	2592.84	1631.29	1480.49	1609.23	982.945	1611.58	1767.61	448.95	709.882	3048.91	720.628	4396.19	2820.99	3517.44	2583.68	6364.92	2042.41	3758.59	2706.45	2075.75	2603.24
ASHGA5P028336	390.812	110.762	229.891	1240.63	81.2447	125.002	177.226	631.488	371.134	1778.7	67.4403	92.0023	104.337	177.354	116.052	107.909	33.6103	148.484	96.2647	41.4883	67.4493	95.5166	133.058	105.704	149.969	54.2861	102.539	186.781	128.355	104.163
ASHGA5P011918	163.481	143.026	156.921	128.982	87.7528	140.843	74.7678	106.256	120.431	159.062	81.5072	74.9419	92.503	62.6531	101.79	68.4869	20.9374	70.2834	99.0382	35.0707	55.8998	470.985	222.478	780.646	484.754	462.994	501.463	752.189	412.806	406.187
ASHGA5P010920	38.3328	45.9064	59.0682	69.1086	50.6055	38.8989	36.699	19.8662	31.839	47.4401	35.3732	51.7031	41.8099	38.524	33.8894	46.1562	20.9014	37.2312	50.0481	28.7441	78.1991	74.7347	146.217	63.9443	160.238	44.2473	81.2781	51.2935	82.0045	47.3916
ASHGA5P004622	236361	239800	237926	207143	195978	204561	212985	188753	220204	201166	65644	149422	75408.1	123115	77460.3	147524	79007.3	107560	75240.5	105512	606.645	64866.1	35462.8	175996	7141.12	359444	326333	315482	377527	89707.1
ASHGA5P052734	22.952	28.1065	14.8818	19.7954	8.49156	28.464	8.89078	13.793	22.3801	26.6951	17.5848	20.9443	15.9242	13.8114	15.9474	14.3913	5	13.6576	29.8187	5	8.9005	225.06	126.11	132.757	221.274	277.792	280.198	538.558	232.577	214.753
ASHGA5P001038	6.78775	5.53562	5	13.0535	7.40051	8.97473	6.19259	8.14786	15.0788	9.22635	19.5892	18.1748	14.5294	13.5595	15.9052	12.0555	9.27328	17.5046	22.6296	8.97329	30.6229	211.227	230.242	358.44	364.627	282.249	268.311	436.685	212.099	150.459
ASHGA5P041475	7996.67	12281.1	5877.32	10330.6	11513.2	4091.7	10363.6	4899.57	8406.68	16894.8	31128.7	22949.8	29503.6	22405.8	35088.4	23722.5	8590.45	19277.2	35402.2	13882.2	3545.56	2994.47	4421.7	3622.43	5257.24	790.962	2846	1168.45	2187.78	1830.03
ASHGA5P050254	115.644	362.974	2299.43	634.547	72.9884	448.384	192.743	176.051	139.199	436.919	105.033	117.989	79.0867	104.269	79.2142	296.003	37.1476	77.5565	179.257	65.2998	455.403	586.318	645.604	535.326	2059.92	193.966	725.292	247.395	439.608	545.554
ASHGA5P017034	117.867	111.66	138.326	80.2874	204.06	133.332	73.1708	64.9932	103.587	148.19	69.5113	149.406	246.293	133.368	241.307	158.293	23.7018	111.079	88.9346	28.2434	145.44	692.007	496.902	678.999	874.932	403.056	985.565	1395.83	1122.39	942.534
ASHGA5P054096	13.9291	11.3618	13.5796	12.2805	13.561	23.0906	6.67325	17.735	10.958	13.3365	14.3467	24.4042	22.0644	25.1734	25.2305	18.4972	11.8515	20.419	24.6945	20.9591	65.4636	109.604	82.8912	139.211	172.275	20.5184	82.079	37.4713	87.6301	85.1335
ASHGA5P014490	2351.36	1673.58	2294.97	1625.49	2711.58	2197.47	1370.79	1872.66	2157.63	2061.35	669.514	1004.2	1224.5	711.217	1236.28	973.542	370.486	734.652	755.866	431.98	73.8051	398.793	292.465	397.17	1209.26	1111.32	1145.2	2933.21	482.912	729.662
ASHGA5P014612	99.1603	172.619	115.318	131.854	160.859	115.484	111.09	99.9597	120.728	172.304	286.789	258.292	317.448	265.974	326.513	281.422	126.115	252.745	343.275	157.416	311.572	235.77	353.582	282.218	436.806	64.6303	234.554	69.6205	193.244	194.71
ASHGA5P006686	31211.7	26048.3	34130.1	19220.2	22746.4	31556.1	23148.9	26838.7	28475.3	31252.1	8069.79	11068.9	14157.3	7615.52	14079.1	11049.1	3820.92	7562.37	9106.74	4666.56	5453.95	19070.9	14483.9	10484	15805.9	24473.9	24926.4	21151.7	14685.7	40516.7
ASHGA5P008811	33.4094	50.2553	51.5306	89.4517	14.0901	68.2666	36.2637	25.2758	23.5915	53.7744	30.0345	46.5763	54.7268	41.0305	60.9905	41.0216	5	33.8934	32.0848	7.53238	76.3998	1414.9	440.817	1250.71	3653.42	3655.38	2127.31	9747.56	1521.97	2024.97
ASHGA5P006950	810.979	881.717	616.343	672.633	708.276	423.379	820.197	483.779	794.731	1097.02	1849.22	1580.99	1595.1	1563.56	1815.62	1605.94	719.819	1462.26	1882.41	1026.24	1441.98	854.854	1903.06	815.618	2312.98	248.335	847.396	309.761	652.712	611.355
ASHGA5P005327	25.4675	30.7815	32.7183	38.9753	23.0337	38.5042	23.7698	31.674	19.9403	32.5635	94.1655	47.5269	70.0566	38.6893	65.5904	50.8008	30.471	88.5196	43.2876	40.1589	122.871	208.702	223.793	198.816	318.581	136.542	196.685	163.046	191.59	235.836
ASHGA5P008085	67.761	79.9787	120.394	85.3688	61.8077	86.6649	68.3972	78.1472	86.2794	137.25	115.608	102.092	108.646	109.477	170.59	111.563	56.4804	107.454	164.089	60.3407	66.8036	161.599	200.757	168.517	321.177	72.8746	173.53	98.5114	163.682	158.46
ASHGA5P051212	11989.8	5421.63	14688.2	5184.98	8969.39	6218.9	7830.03	9339.15	12572.4	7184.55	15631.3	5519.01	11523.9	6922.9	11784.1	5157.15	3140.61	6396.47	16127.5	4349.46	245.426	7430.55	6918.99	4899.8	1809.24	10190	9206.89	29483.8	8371.62	14474.2
ASHGA5P054469	312.712	562.128	347.166	470.94	740.845	379.933	448.397	257.008	426.096	749.583	2303.07	1518.36	1687.67	1271.55	1969.84	1763.63	1873.42	1513.33	2499.19	2417.64	647.37	741.289	1051.11	1574.33	1297.49	541.259	1344.1	511.653	1658.48	739.049
ASHGA5P050077	489.045	930.241	899.09	780.325	151.414	911.035	351.81	161.912	249.958	857.173	155.091	269.462	303.993	68.4103	297.521	220.813	34.4469	68.2505	156.825	18.1974	5	1708.38	619.843	2078.88	526.675	3938.44	2613.28	3956.93	1686.27	2520.89
ASHGA5P049511	127.195	142.355	102.153	196.127	105.458	118.564	99.6399	139.243	129.643	141.909	62.8986	101.15	88.3438	36.923	87.7459	95.7028	35.8078	26.0882	78.1741	49.4886	11.6903	270.421	103.597	189.124	263.686	682.675	405.217	823.162	283.476	398.98
ASHGA5P025266	573.982	787.818	518.995	465.389	257.23	340.613	207.141	284.009	378.075	343.679	245.891	278.586	375.566	84.4922	389.723	281.556	22.5299	74.1952	267.706	40.3181	38.343	436.505	202.589	317.182	492.217	773.078	896.023	692.585	807.147	628.207
ASHGA5P009927	356.213	259.164	319.141	267.134	152.453	413.094	395.123	361.217	270.689	401.377	67.7899	94.4805	99.2664	111.88	109.071	94.0064	52.3178	114.6	78.2881	86.7781	122.313	261.072	393.825	209.148	186.546	128.641	257.427	629.689	257.24	194.376
ASHGA5P046590	2598.23	2289.57	2290.67	1424.22	1086.17	1958.38	1541.87	2660.33	1947.25	1687.64	215.079	646.079	585.751	308.814	575.299	592.634	99.3282	273.23	217.271	132.714	14.1126	698.019	308.622	1097.35	710.087	2798.51	1778.19	5844.12	1324.16	1135.99
ASHGA5P049645	193.475	172.586	150.789	189.755	201.802	167.683	198.565	163.777	207.136	213.985	258.637	193.342	221.018	189.523	286.826	197.588	129.732	173.272	433.655	169.906	333.955	259.577	400.333	280.453	677.127	100.186	280.407	135.351	219.551	182.116
ASHGA5P022079	5	5	5	5	5	5.55309	5	5	5	5	5	5	5.20683	5	45.4293	5	5	5	12.6591	103.273	190.802	200.672	337.414	210.33	254.426	79.5114	322.24	94.2922	239.453	191.28
ASHGA5P035717	10.7726	15.1339	6.35886	26.8348	19.4782	19.1773	35.2537	5	12.9289	23.8884	31.721	21.3211	15.6328	15.3725	20.5388	26.1723	9.06912	11.2526	53.4806	21.0277	14.0155	32.5216	30.9933	49.447	33.6703	121.271	36.7491	38.8358	51.326	18.8757
ASHGA5P013322	44.5151	77.3999	82.1728	63.7215	52.5429	111.638	45.8613	41.2403	49.2219	84.3055	23.9585	39.5465	70.7441	30.8134	88.5346	38.756	12.5124	35.7261	33.9727	21.7982	58.304	312.152	194.85	260.038	190.063	111.853	338.448	441.216	280.095	354.24
ASHGA5P053970	1685.76	1587.68	1955.69	1662.37	2220.04	1086.74	1469.59	1440.34	1491.5	2091.41	1749.44	2316.41	2967.17	2218.97	2978.28	2234.16	1566.45	2830.35	1886.85	2009.89	6130.01	6500.37	6278.14	14115.7	6714.75	2369.24	4842.95	2032.45	4521.99	4768.68
ASHGA5P044400	33.7721	39.2987	25.0035	51.0249	41.0336	45.8802	39.3762	35.4866	47.9355	84.0398	97.6416	75.2974	73.2445	82.4733	80.5308	68.7738	69.6808	71.0464	116.26	80.2649	196.431	142.086	234.175	133.399	369.824	63.0346	207.31	83.7814	216.862	199.715
ASHGA5P008250	1211.34	756.838	1149.28	952.24	993.725	864.658	700.814	838.36	1059.36	985.125	687.674	677.879	909.459	542.124	877.808	646.466	220.207	510.342	910.737	299.29	264.828	815.556	917.033	684.033	1133.33	901.847	826.308	887.597	698.728	837.138
ASHGA5P002242	189.649	82.5796	156.136	401.793	69.0866	55.5051	121.793	313.337	175.409	287.984	135.883	122.087	103.205	136.698	100.337	127.782	50.8383	217.005	131.956	77.9353	88.0987	88.6616	118.509	194.234	127.821	64.7211	91.4304	75.0357	85.6948	88.9165
ASHGA5P052914	80.1768	80.6459	65.9243	93.5154	80.7877	73.7214	70.0867	78.6849	78.5995	89.2497	128.379	128.833	142.208	151.757	144.215	131.351	73.5765	140.154	135.643	98.9287	504.871	172.942	303.428	165.12	505.98	97.751	187.883	98.1782	146.942	146.851
ASHGA5P011806	755.09	417.495	551.098	479.317	336.067	627.57	297.339	622.468	506.047	507.926	54.0715	145.326	174.736	132.416	188.25	105.708	66.7799	128.242	57.0282	83.7451	5.6227	224.918	97.3356	253.905	75.3719	2080.52	327.726	1864.67	251.65	337.64
ASHGA5P007200	474.602	611.622	686.081	457.529	253.59	493.601	356.816	392.23	347.301	560.059	234.795	310.224	278.9	236.671	285.599	332.198	133.179	247.153	273.41	163.354	273.077	552.396	647.353	549.711	853.522	400.925	474.951	406.28	362.7	522.828
ASHGA5P005538	650.994	627.979	685.215	525.526	318.961	532.542	267.482	425.494	385.249	511.325	238.977	173.835	197.472	117.981	187.915	176.459	56.1821	119.359	265.923	73.1407	92.6292	1051.47	758.35	1100.68	1174.88	1631.81	1734.47	1809.66	1085.55	1169.9
ASHGA5P005912	26.8682	45.7366	36.5519	48.1268	40.1678	49.6476	41.3483	36.8476	40.0637	54.4478	58.7246	64.6769	65.9891	56.6253	77.8503	67.4023	32.9362	60.5653	77.9694	35.5874	188.006	1158.17	1223.69	1909.58	1599.67	857.346	2148.24	2202.03	825.013	1063.88
ASHGA5P010021	286.323	554.302	490.086	576.321	109.133	779.306	209.164	129.721	154.861	763.193	118.04	166.128	301.479	123.671	319.008	181.418	14.8033	84.2958	116.052	28.9907	26.4587	975.281	709.703	895.744	754.193	1580.14	2075.86	5721.94	1501.27	809.46
ASHGA5P018911	1599.43	998.894	1344.08	1022.91	722.698	1106.39	534.207	1357.64	1043.73	1099.07	556.235	324.857	415.779	101.029	402.949	344.255	61.5585	102.332	524.29	89.6305	57.9806	625.99	693.523	1315.43	506.125	2717.01	1388.07	3194.46	1171.15	823.48
ASHGA5P052155	73.5388	197.974	211.948	377.949	137.597	263.185	179.216	61.0061	66.5141	377.686	127.823	154.119	211.616	140.484	195.398	152.737	40.8018	141.11	140.667	49.7113	105.963	507.997	568.148	426.708	515.561	551.159	468.1	1317.79	360.426	559.899
ASHGA5P027852	1822.59	2037	2233.52	2691.25	1299.08	2102.66	1495.9	1426.97	1434.02	2646.6	1647.46	1682.49	1537.5	949.851	1499.71	1722.28	197.987	820.614	1586.76	246.663	1607.18	982.87	1000.51	790.444	1936.8	1682.37	3513.89	759.43	1533.44	1801.21
ASHGA5P044285	242.319	274.533	242.01	247.037	93.7142	143.411	125.665	184.669	151.45	276.276	639.057	117.049	84.3861	87.3951	60.6982	129.6	40.1907	83.3557	628.899	44.5927	96.2781	91.4863	112.576	290.633	209.313	36.4032	117.901	75.533	75.3381	100.791
ASHGA5P009085	206.437	325.049	223.433	312.815	460.925	268.8	302.13	199.361	290.58	364.696	1919.53	1001.19	1053.58	837.203	1166.67	1039.55	1391.46	862.172	1849.18	1481.12	218.949	361.877	478.359	213.146	330.454	96.0595	209.189	112.646	267.446	187.242
ASHGA5P016500	58.9646	123.45	59.2479	94.5032	157.838	62.7604	77.4241	71.782	89.0723	99.8633	703.527	404.282	380.405	280.331	401.551	347.983	502.485	288.09	703.888	549.595	198.762	149.672	270.815	270.775	231.234	85.4009	194.358	126.89	172.801	154.448
ASHGA5P001157	701.244	658.454	3783.45	929.543	661.212	2174.89	811.779	566.493	403.579	1877.4	260.141	574.958	160.674	92.1898	139.965	537.015	69.1055	116.197	336.571	71.9064	89.3608	742.557	167.774	222.858	235.699	77.6991	199.841	475.108	121.861	1721.89
ASHGA5P001578	854.459	598.969	654.06	926.887	226.305	805.37	448.961	496.913	431.435	859.154	266.071	239.876	148.037	127.602	126.356	266.938	48.1582	141.541	292.203	55.317	74.795	303.387	353.904	311.81	355.748	357.739	668.126	529.513	236.841	263.083
ASHGA5P053475	5111.77	2926.99	3676.29	2987.09	1765.39	2776.69	2171.73	4173.41	3675.21	2517.89	2030.15	1014.1	2858.93	1130.97	2974.57	1258.64	539.592	1148.69	2326.62	876.104	53.7838	1014.99	569.857	1911.51	397.683	3022.67	1656.35	4756.91	1273.22	1448.58
ASHGA5P048788	521.218	269.401	330.469	228.626	516.464	279.755	225.465	303.049	408.216	245.504	158.247	276.715	498.976	386.676	468.075	318.148	101.811	419.939	199.509	122.227	57.3914	504.931	503.259	736.339	419.796	438.307	1112.63	1398.79	1244.32	811.152
ASHGA5P047991	2624.11	2157.6	2876.48	2940.84	1383.08	2661.15	1683.37	2004.47	1970.81	1165.89	495.167	1349.63	1341.73	1391.18	1270.46	1313.05	544.817	1536	569.928	615.864	441.637	1818.46	2226.7	1740.26	2219.48	2609.97	2906.35	2911.26	1111.39	3000.51
ASHGA5P034098	8.81455	5	12.106	30.2753	5	5	5	8.0433	6.10989	8.52488	5	5.92275	5	5.62056	15.7071	6.18837	6.59272	5	19.4953	6.03278	43.4831	36.2763	50.5052	67.6175	69.595	5.51006	47.3667	16.1351	50.8828	20.6799
ASHGA5P003398	9104.67	5975.51	6879.39	5210.98	4983.15	5520.98	3325.09	7367.62	5912.93	4861.26	609.671	1575.64	2058.56	515.634	2202.18	1543.96	496.813	513.28	818.782	634.668	66.5981	861.665	520.532	2184.27	588.307	10312.2	2947.3	7969.5	3073.68	3069.48
ASHGA5P033146	77.3043	154.458	77.9149	81.7641	71.1322	98.316	46.2166	70.7297	55.9658	67.088	150.671	62.5423	97.6443	71.194	85.3331	68.3961	49.2134	81.9106	185.796	61.2845	212.142	135.795	268.868	237.369	337.36	111.055	127.687	144.97	111.608	128.382
ASHGA5P001770	6365	8135.29	6920.32	6702.96	2529.21	5795.28	3844.88	3466.25	3948.96	7033.11	6727.19	3814.54	4921.51	1251.63	5122.54	3544.37	259.634	1230.21	7254.52	343.62	48.6073	3556.73	860.66	8607.47	851.777	13442.2	7524.08	11990.1	6108.89	8758.61
ASHGA5P047911	312.866	36.6448	196.15	2070.55	20.9674	107.79	207.723	419.939	211.286	1345.82	16.3493	74.2421	25.3789	319.661	33.1021	68.7148	28.0381	348.183	26.9197	30.8711	41.6864	49.3148	72.374	64.7682	67.6078	5.35027	31.7459	86.3039	26.2676	44.323
ASHGA5P004254	3770.93	3114.47	3325.24	2464.27	1786	3044.08	1041.3	3152.68	2433.02	2638.61	228.711	620.526	906.356	413.781	915.939	553.667	128.164	438.4	276.798	152.844	26.2972	2118.86	1217.21	3769.53	886.655	10127.9	7865.52	5378.5	10474.8	2527.93
ASHGA5P005885	35.4595	17.238	16.6511	41.5239	31.6167	16.2524	19.4878	36.3424	25.6241	23.1265	40.4968	38.3819	46.0955	38.2562	39.6411	45.7046	29.2854	29.8046	49.2076	24.2135	73.2968	87.5489	80.615	107.251	119.709	22.4566	56.3422	26.2966	64.109	60.2847
ASHGA5P021981	12910.2	17177.2	17596.8	18041	12330.3	11411.7	14697.4	12270.2	11648.2	19614.6	22609.6	19459.9	23960	15660	25870.9	18400	8961.29	13003.5	24937.7	11204.9	169110	97433.6	126747	129908	131030	38308.2	119657	64115.1	108181	88695.4
ASHGA5P008957	111.169	110.682	134.227	140.97	75.8884	159.799	77.891	114.1	68.2843	107.159	162.92	85.3546	84.8386	43.4758	132.84	143.278	77.5403	103.327	167.396	46.4657	794.908	1184.21	1312.21	2065.88	1612.51	223.998	996.742	988.407	1088.31	470.596
ASHGA5P014105	1904.26	1090.47	1315.53	1208.86	1062.21	1242.54	710.779	1687.51	1508.32	1028.12	564.173	360.436	775.357	248.511	813.795	357.905	245.806	259.269	580.184	281.789	24.5502	1149.92	942.864	2119.56	1602.77	2613.53	1346.18	8804.74	1313.05	1618.72
ASHGA5P048745	58089.7	32730.1	31206	32616.5	46915.2	32995.8	24846.4	48811.6	50753.7	29551.9	11120.8	13466.6	21195.1	13547	22030.8	12009.8	7067.16	12573.9	11965	9504.05	360.721	18900.6	15830.5	19342.2	21516.7	113017	64741.2	132594	43939.1	42393.9
ASHGA5P054826	111.967	85.1448	64.1195	117.915	68.426	85.1568	69.6786	46.0131	61.9973	133.561	246.618	96.9386	118.109	124.685	100.748	92.6867	63.1843	147.311	149.551	52.7711	296.326	438.119	561.179	620.882	558.708	76.0015	448.378	585.017	501.059	416.793
ASHGA5P052386	30.8483	55.1048	77.7978	53.255	5	103.653	29.8716	65.7612	28.7723	22.8664	5	28.8124	20.3788	9.21284	5.11567	10.1122	7.0712	10.2678	16.1697	5	5	5	5.80342	19.3225	8.51998	8.05817	7.3811	1042.86	13.0595	22.4609
ASHGA5P046573	5	44.6721	9.68813	6.57021	5	6.23926	5	5	5	5	5	5	9.19264	11.3176	5	8.85223	5.31143	31.2816	11.6897	10.5573	30.1311	48.3272	40.3361	62.3258	107.417	23.8118	30.7606	13.8632	42.34	59.6287
ASHGA5P006779	287.215	309.762	431.073	371.679	371.266	267.528	248.854	218.027	248.885	359.711	276.925	213.364	275.332	235.692	270.719	270.025	133.785	237.219	296.447	127.742	148.608	1581.85	1447.87	2889.46	1074.87	457.674	1234.78	640.11	1189.82	1006.28
ASHGA5P034963	59.6565	61.5536	46.2951	60.2523	57.8472	37.4773	44.0357	37.6465	44.636	55.7369	61.7022	64.3259	81.6944	72.8353	77.1566	79.3111	65.7771	71.7263	76.5266	80.6701	324.423	344.854	360.793	557.951	472.409	231.327	544.908	293.004	414.076	413.713
ASHGA5P014438	191.954	153.119	162.516	161.624	175.853	103.448	155.492	129.191	185.753	198.303	223.871	221.181	196.327	242.59	201.014	257.451	152.639	203.972	270.202	143.402	1622.15	900.518	1433.58	1132.31	1774.04	132.147	681.413	208.694	756.662	745.778
ASHGA5P053783	43.1974	16.4387	25.7344	24.9905	77.8388	40.3991	11.8326	25.6871	49.2234	41.4042	705.409	65.1414	48.9187	46.5817	67.3229	57.9461	19.9635	60.6662	67.9869	28.8911	271.217	617.453	439.431	2129.76	688.523	65.8809	547.132	415.472	475.287	429.673
ASHGA5P012411	65.7337	64.7828	64.3107	77.5237	41.6053	52.1276	58.7813	50.0718	62.2491	68.5339	175.708	108.072	76.1918	119.616	78.8343	175.217	77.8588	107.767	224.15	59.4379	217.299	400.841	506.391	598.26	442.611	92.4852	358.771	160.474	307.869	256.769
ASHGA5P048239	302.51	280.877	296.325	481.395	338.268	240.874	206.415	270.501	340.695	376.965	1775.24	921.775	827.058	1195.99	836.619	1107.31	952.156	1140.92	2088.98	1264.92	76.7781	217.188	400.999	328.387	188.481	381.948	337.46	1650.24	247.558	353.284
ASHGA5P009779	36.6723	40.3509	42.3671	33.0552	20.8402	44.1802	21.8256	28.5652	29.5552	37.2875	25.5325	29.0483	37.1212	34.059	37.103	27.0584	21.9002	23.1973	48.2992	18.8399	155.785	206.869	287.32	434.423	205.429	147.328	258.852	153.467	239.513	193.747
ASHGA5P030933	13710	5042.41	9149.09	9034.35	9184.56	8889.6	3487.97	12559.5	11683.6	8136.35	19.3545	4689.34	4648.57	12975.8	4350.1	4437.71	11515	12769.7	33.7252	13556.2	416.844	1698.12	5236.03	51.5768	10.2278	940.355	2490.78	8.63253	152.673	466.026
ASHGA5P002765	173.306	242.252	189.982	172.806	362.099	156.845	206.315	141.831	205.379	317.602	865.407	646.152	758.56	598.99	850.064	723.623	492.435	490.408	975.99	663.083	353.735	290.938	419.429	307.035	520.634	123.172	571.626	245.063	295.999	273.253
ASHGA5P006714	11.1923	24.2954	76.0903	23.8305	19.1884	27.2882	19.7294	14.8662	19.6932	54.2273	49.3261	49.029	36.5133	43.305	111.08	41.8526	24.0109	50.7257	51.538	28.1086	68.596	53.1803	67.6312	55.4318	72.3208	15.504	33.3066	14.7413	30.1341	43.3945
ASHGA5P006563	18.4099	20.512	8.78828	69.3339	8.99801	16.107	5.71205	24.7306	13.3833	80.3499	20.073	11.6108	8.81225	15.2712	5	53.4225	23.5273	56.299	50.1225	6.28652	9.17446	19.1045	8.19683	31.939	22.3077	8.73195	11.8709	5	12.2942	101.906
ASHGA5P033754	15.8041	320.064	23.1155	39.7276	15.657	23.5774	12.6982	27.6483	8.42054	23.7503	124.505	22.7269	36.3284	19.1519	5	23.0451	45.6803	21.9633	115.034	11.0152	5	71.4105	38.982	840.812	28.4064	5813.62	57.2387	5186.16	113.279	71.811
ASHGA5P001050	5	5	7.22105	13.1913	5	5	5	5	5	5	31.4886	5	11.1022	12.3375	5	5	5	6.53777	39.2693	24.2886	20.6862	17.3925	21.1273	33.1092	39.7788	8.20442	11.1458	6.17528	7.98007	19.4068
ASHGA5P052383	1008.6	412.431	387.921	336.182	1049.44	494.463	300.908	448.415	784.801	485.115	297.115	231.624	387.173	294.939	414.316	237.32	70.618	283.864	336.817	86.8161	161.21	1803.59	1917.05	1103.86	1586.16	1897.55	5367.78	4229.81	3662.86	2048.87
ASHGA5P018483	2046	1345.55	1722.75	1801.78	1329.53	1032.9	913.834	1815.35	1822.6	1430.02	665.639	439.717	548.295	389.78	575.627	442.821	241.407	328.842	737.31	367.01	10.648	343.457	198.779	415.939	142.108	915.348	443.891	619.924	599.382	479.278
ASHGA5P006338	234415	194538	242888	199383	186537	180853	182151	217159	250242	167872	215729	203008	287029	235581	127565	200950	126477	195970	306743	176007	1551.48	60096.1	34382.2	84043.4	63973	148563	129468	211243	93232.8	111238
ASHGA5P052676	15258.4	35718.3	30150.1	29238.8	12238.6	31441.8	17563.9	11913.5	14527.8	34191.7	10735.7	20199.1	20600.7	15154.3	13510.2	20149.1	4800.43	8279.21	12510.5	12637.6	12741.4	132248	83118.6	191723	66250.1	41315.8	133191	91172.7	129231	98098.4
ASHGA5P006049	160.04	213.317	264.189	215.525	48.2696	197.05	78.3665	54.9982	84.3418	164.818	26.0076	45.4548	106.028	16.5751	90.835	45.0355	5	13.6875	38.4737	8.20901	5	175.724	20.657	149.078	44.6685	634.037	268.649	720.554	235.557	230.825
ASHGA5P041193	1630	1393.5	1613.77	1501.61	820.611	1021.47	1071.56	1467.46	1324.75	1361.43	485.238	1052.64	961.333	815.03	1393.45	1051.7	241.959	571.798	554.736	420.463	910.296	1112.61	990.639	1969.21	1001.62	1003.54	1126.44	1817.19	836.756	1170.83
ASHGA5P003895	83.3262	211.938	124.184	99.3523	112.713	116.183	100.379	76.8247	87.7854	159.962	177.343	194.719	202.152	162.894	190.07	259.247	72.7299	137.972	197.542	110.991	483.591	571.646	530.679	548.966	713.703	154.784	412.165	269.579	330.088	672.553
ASHGA5P033407	580.228	422.274	338.191	456.18	508.807	482.311	399.003	443.414	489.632	407.865	196.367	473.354	389.038	276.889	377.627	462.021	217.456	287.359	228.44	282.554	426.597	3605.54	1436.7	1044.53	866.776	504.499	1587.4	989.353	1625.89	6078.26
ASHGA5P008391	1230.57	1977.21	1084.54	1637.75	2478.11	878.74	1498.32	814.261	1336.89	2817.25	6268.08	3659.04	5439.1	3835.56	6241.64	4196.23	2047.55	3430.73	7238.9	2592.11	918.189	1132.67	1510.74	1242.89	1820.15	469.063	1066.91	593.36	795.155	824.848
ASHGA5P011100	42.1243	75.6725	85.3631	99.252	46.7938	97.0078	44.0248	24.6606	39.6451	109.127	104.321	81.4641	227.042	74.1229	214.5	83.6992	16.419	62.6053	129.063	27.0113	13.4494	342.394	301.253	432.89	143.823	331.606	831.008	371.029	577.465	278.097
ASHGA5P029507	422.225	167.705	68.5805	12.887	406.459	23.0655	17.6224	54.49	518.112	32.086	109.972	35.3414	24.1666	257.338	17.5998	34.9969	19.8136	228.387	136.318	37.2764	12.3326	17.2229	19.8306	27.8851	31.0126	19.9788	42.7106	21.6823	43.0627	20.7015
ASHGA5P012480	34.8485	59.0702	58.44	84.9321	17.2956	106.058	44.3943	45.3854	31.5923	82.4748	24.2034	23.9363	31.9798	25.4435	33.9345	22.1089	26.8177	28.4585	21.4071	27.7039	19.6712	75.6329	59.9858	100.725	212.148	176.362	99.5161	254.573	106.17	107.073
ASHGA5P003395	120.153	142.825	106.431	86.03	78.3219	156.778	104.624	92.596	104.337	136.133	92.2787	120.263	140.643	102.956	143.975	108.321	41.1894	93.1111	110.245	54.9254	218.882	219.079	351.023	317.454	425.466	188.465	266.182	158.552	177.627	222.955
ASHGA5P013658	1345.98	2074.16	1285.71	1815.28	2328.97	1019.79	1845.98	936.079	1585.39	2760.76	5626.1	3628.41	4298.09	3027.93	4765.09	3663.53	1284.28	2971.76	5937.78	1753.29	1620.01	726.678	1534.75	563.723	1744.63	165.336	669.18	208.248	497.761	487.461
ASHGA5P002948	17.8001	16.4264	31.0198	20.4293	12.4125	35.3783	16.2138	28.8048	16.898	46.029	7.09031	14.0603	14.2761	11.3137	18.2468	11.9614	8.07967	22.5819	12.1551	7.89509	26.6093	87.8843	82.8666	3165.21	150.766	128.336	458.268	422.777	819.168	63.8421
ASHGA5P051439	471.454	219.864	245.357	280.614	194.635	272.473	188.969	315.89	394.95	240.869	566.907	87.1691	266.701	139.617	274.193	72.9774	40.7387	103.744	618.594	69.3897	49.9357	322.968	476.875	85.9981	200.389	316.989	221.728	563.868	200.576	261.703
ASHGA5P055614	1370.33	1752.48	774.696	1865.13	2766.47	817.246	1028	491.944	1231.44	2777.22	2279.54	1131.55	1429.72	613.63	1412.17	1076.63	170.452	668.074	2419.45	211.908	310.693	535.253	855.624	584.073	1071.31	1339.84	916.091	897.648	649.642	559.121
ASHGA5P008389	96.0012	103.638	129.732	106.766	66.9849	131.035	75.0103	72.5921	79.5622	119.779	24.8679	38.7976	63.3931	11.917	78.9326	31.8803	8.66873	8.87547	30.0765	10.3965	28.4124	197.965	87.866	423.392	163.06	421.032	309.891	390.195	152.24	190.816
ASHGA5P055682	569.057	456.883	755.924	418.319	796.752	537.053	429.715	437.198	445.104	459.481	299.914	178.635	473.182	212.478	495.869	187.331	132.61	216.67	347.511	171.334	83.1007	818.129	617.793	460.468	1570.45	2055.5	1046.78	1800.37	981.333	1298.09
ASHGA5P007647	516.497	441.834	697.608	362.421	253.99	347.993	253.455	372.393	428.831	390.491	128.991	122.164	211.629	290.219	212.643	119.584	34.4141	252.651	133.297	44.8501	5	236.688	161.18	417.451	163.626	554.168	1127.74	974.494	427.543	376.907
ASHGA5P004305	6502.37	4705.76	4530.69	5685.04	8718.62	6680.03	4831.65	3689.3	5684.23	6677.99	4469.07	2505.76	4823.54	4435.88	4881.18	2304.52	3068.19	4306.45	4906.12	4115.78	110.105	1211.92	2143.31	686.745	74.5423	1855.2	1633.57	2716.56	1056.52	433.209
ASHGA5P003460	171.773	255.143	292.168	187.643	201.659	273.775	118.52	103.323	144.315	514.743	301.366	101.873	242.684	53.5218	234.312	86.738	23.1869	57.8491	350.389	28.5732	334.798	1428.92	3951.12	1814.66	2473.79	362.732	1018.86	707.874	820.809	726.114
ASHGA5P011011	25.9125	33.0613	61.5697	36.1562	27.4121	38.4132	23.8666	26.8494	37.6653	52.378	52.448	48.6184	48.9797	54.6937	55.58	48.9636	25.0402	42.472	79.4789	36.59	80.8539	528.338	281.547	683.866	506.346	61.7961	326.122	86.9855	364.958	365.995
ASHGA5P000784	130.546	131.708	96.6046	124.699	112.07	86.1471	101.614	79.712	123.007	159.872	197.301	170.298	185.027	152.72	197.097	194.931	95.8539	143.069	229.17	118.029	399.27	6887.24	6136.76	10997.5	4278.01	370.195	3979.72	2508.96	3292.92	2884.88
ASHGA5P007461	387.404	398.818	360.468	247.596	58.9642	255.761	116.685	152.419	244.437	383.369	218.364	217.924	372.023	72.4881	393.681	220.444	19.6409	65.8586	224.012	36.1291	38.4749	292.079	130.111	253.782	144.948	290.89	457.269	366.051	366.367	324.668
ASHGA5P007296	461.654	490.068	410.929	159.914	63.2713	274.603	337.752	367.638	279.373	336.315	16.7812	124.075	46.6472	16.882	40.7886	117.588	5.01596	20.4953	23.3672	8.89674	5	88.0255	5	25.1292	11.359	76.252	68.4133	133.53	54.6354	277.143
ASHGA5P015724	253.013	267.314	218.742	249.685	211.538	231.885	254.217	260.892	260.403	321.861	408.471	413.987	374.328	365.968	400.638	410.354	230.819	414.928	443.219	289.732	676.4	438.702	895.761	430.357	1471.78	167.951	509.92	204.636	384.546	384.861
ASHGA5P012900	65.3321	51.8143	70.4568	65.2634	69.1171	79.025	48.9057	51.4424	57.6735	80.6371	79.982	45.7255	82.3881	42.1372	84.1905	39.7657	18.33	36.6529	90.8533	32.8431	34.9928	117.813	65.8559	162.971	127.63	190.387	174.331	224.055	154.047	162.132
ASHGA5P007659	135.596	97.2289	153.844	155.888	92.9413	136.618	85.143	177.753	138.647	138.729	190.639	127.255	124.18	119.384	120.662	200.945	58.6846	136.049	193.655	71.2697	285.754	205.052	341.783	210.277	761.231	54.6602	214.944	60.7046	200.601	225.117
ASHGA5P002321	308.016	214.004	222.52	269.061	110.75	254.319	174.31	203.156	216.777	303.533	120.348	80.8598	70.416	68.7792	57.153	140.669	15.2786	66.7861	134.296	19.2576	263.908	430.163	273.461	263.062	258.274	897.923	938.333	1276.64	600.338	876.309
ASHGA5P025243	159.273	101.927	109.007	105.039	28.5983	74.7605	49.642	45.3035	76.0168	114.295	36.4465	67.9387	70.0293	37.4549	52.8747	60.4448	9.4319	42.045	37.2264	17.4104	20.1523	209.564	91.2369	65.7782	38.1175	209.665	147.583	161.039	126.365	370.673
ASHGA5P014770	46.1523	61.8419	56.9245	64.6381	56.7202	59.6658	46.4235	55.1522	51.7078	84.3516	114.429	86.2045	107.454	92.2481	105.866	94.9946	44.663	96.1887	108.517	49.586	695.744	698.103	871.97	830.298	866.353	167.272	973.465	555.686	608.909	689.915
ASHGA5P050695	48.68	84.7684	65.9788	91.1249	61.8994	78.8503	62.6487	57.6805	67.6588	93.7581	164.157	115.579	133.909	117.128	197.949	123.783	67.0341	113.009	191.059	78.8193	199.147	428.263	437.782	853.244	603.61	221.191	688.586	162.6	283.639	401.929
ASHGA5P013846	854.539	750.173	769.862	616.034	659.923	634.021	321.294	483.866	543.744	607.52	346.517	413.555	479.29	187.427	454.059	413.138	119.595	163.391	373.962	157.63	44.9695	174.719	96.5966	159.1	113.863	825.359	380.441	649.019	317.535	276.803
ASHGA5P006070	77.4783	34.5131	40.9454	88.305	23.9456	74.7506	55.1405	54.7671	51.0182	54.7577	15.1895	24.6317	34.7679	18.2584	25.5803	28.258	5.11871	18.6428	24.7673	8.40614	142.359	55.7671	143.752	43.6465	141.267	27.6569	46.1645	56.9001	35.4641	34.6551
ASHGA5P007651	70.3857	42.2962	32.1551	33.307	32.2691	50.8727	16.2241	26.5766	28.2032	37.0818	54.7654	38.4576	61.5223	39.633	56.9614	32.935	21.5189	33.0945	43.7287	18.0949	110.418	169.348	190.773	193.497	255.386	163.547	301.47	245.457	190.127	166.935
ASHGA5P022320	171354	68861	100315	58513.4	138095	95576.4	62596	138869	128641	110628	6306.73	33054.5	66109.2	55602	61524.8	24877.6	14421.2	52531.8	7396.29	39744.6	6417.89	16486.5	34478.1	4505.23	3484.92	19390.8	28488.4	17758.3	21218.8	21420.8
ASHGA5P054434	2122.39	671.395	1130.14	826.921	1098.84	904.625	625.125	1470.86	1680.62	522.672	3486.95	434.57	1620.41	1207.85	1577.52	413.871	243.992	1252.34	3631.38	405.547	484.574	571.759	1338.87	795.95	933.026	3667.97	1054.66	1460.08	515.784	305.45
ASHGA5P047441	7055.75	6761.03	6565.71	5280.23	3371.14	4557.65	5557.53	6729.7	6059.33	3941.33	21029.5	3724.58	6696.27	2525	7121.52	3543.74	2211.35	2704.49	22502.5	2680.51	66.9504	1173.87	666.539	3219.74	544.453	4985.09	2994.41	4118.14	3057.86	1827.63
ASHGA5P003236	791.565	673.32	635.068	531.069	472.62	630.206	315.21	580.373	511.926	558.647	173.976	221.096	298.136	131.809	301.855	236.233	76.1415	126.752	173.82	83.0726	155.121	646.282	489.104	1317.44	836.782	902.715	1108.92	611.804	1015.64	688.286
ASHGA5P007399	295.057	288.079	413.077	405.998	248.681	194.051	247.066	226.149	270.011	339.395	482.25	320.088	322.365	304.119	343.505	382.344	223.193	326.359	638.584	229.466	3184.56	4063.7	6960.9	4724.09	6737.81	1351.29	4441.73	2260.06	2233.46	2641.06
ASHGA5P004820	111.884	133.606	91.0643	144.193	295.883	67.9608	93.8384	64.2881	93.9085	125.249	1285.21	387.827	423.562	288.306	698.095	612.215	845.624	475.854	1412.15	637.427	11452.5	25521.1	40483.2	23293.9	38135.6	7774.12	19230.7	13832.8	10243.1	12584.8
ASHGA5P040291	9.31329	8.40147	21.9681	23.6085	17.8831	14.8671	6.77222	17.011	17.6619	11.1138	17.5923	16.3137	23.3401	16.9902	20.3869	24.2068	15.0385	20.6187	40.5146	12.3074	18.2661	133.883	76.7157	183.444	236.672	39.7529	105.343	61.6992	85.1381	118.851
ASHGA5P010314	7.58671	7.31428	10.3147	15.1389	6.03243	5.85359	5	10.4968	8.89665	5.15486	7.05005	5	5.35991	9.14701	24.5807	5.48692	5	14.4274	35.7231	5	16.3181	110.248	68.7338	138.784	155.503	81.1288	116.443	130.49	60.2943	98.9732
ASHGA5P010334	33.1232	58.2016	37.9894	44.4895	7.8599	44.4365	10.8372	9.77604	9.61857	52.9926	18.429	35.9628	39.9269	11.7426	29.4085	49.8567	5	35.2347	34.2211	5	13.0095	1907.57	640.856	2864.2	320.879	2500.79	1530.36	3241.24	1207.37	1856
ASHGA5P017966	388.714	437.794	421.81	485.97	354.02	300.26	288.997	346.792	314.696	622.188	693.865	422.22	501.711	478.01	492.327	623.353	267.303	764.035	897.188	253.347	852.836	2105.16	3157.48	4344.93	2753.42	993.885	2607.98	1139.31	1650.95	1411.2
ASHGA5P009392	457.868	560.481	471.127	513.699	252.685	425.491	178.389	345.257	333.375	377.059	73.6668	213.241	277.877	144.356	265.902	246.375	149.613	151.969	91.9562	164.001	38.361	397.246	351.032	3278.49	284.631	603.686	758.646	311.11	681.448	600.313
ASHGA5P006766	38.8455	51.9121	60.0154	57.7302	50.7545	28.5869	29.5336	39.9158	26.4696	94.0955	125.61	46.4078	84.6656	49.2803	60.1464	91.2576	49.5323	90.8603	133.663	23.9587	67.6612	270.945	250.193	423.706	233.912	64.2903	178.219	175.722	110.576	168.629
ASHGA5P034579	471.342	576.1	1575.31	1846.49	380.039	825.815	426.166	318.685	476.287	203.245	15.2144	419.475	96.4188	295.753	151.004	403.767	73.6165	299.06	30.1034	86.0006	17.7568	1233.46	213.301	317.744	127.082	686.518	136.31	382.384	190.266	3087.29
ASHGA5P002005	71.6377	102.973	117.862	117.754	53.6811	140.389	72.2342	53.0827	58.4183	129.875	159.956	66.0032	72.6565	48.6844	88.832	65.3537	40.304	65.8297	191.803	45.9727	120.983	215.161	243.476	435.593	217.983	173.211	281.968	176.384	186.254	196.551
ASHGA5P002506	13.9927	5	29.4748	17.8347	13.6478	5	7.49467	14.1884	9.42875	43.4632	33.2247	14.1483	22.1385	5	5	13.7026	7.26743	6.70883	18.587	10.1583	13.4297	70.652	41.1837	152.83	73.4435	18.2869	41.3435	23.9506	43.6557	109.464
ASHGA5P037029	828.599	1012.43	1170.19	423.507	391.718	550.546	308.439	1444.21	919.547	532.678	362.426	696.866	946.492	942.067	1338.28	628.737	141.766	518.96	347.551	203.459	58.5475	290.419	280.542	223.812	315.083	775.047	214.344	281.633	173.752	135.371
ASHGA5P052583	54.9461	49.1267	37.1225	55.1879	47.2419	26.0506	31.4884	35.7358	42.9536	62.3214	70.6445	81.4178	86.2345	53.9485	70.4921	62.6897	45.6598	62.9961	71.8792	49.8246	159.886	121.07	204.286	149.965	221.465	45.1037	108.908	72.8237	89.8394	136.297
ASHGA5P001705	2491.3	1738.34	2034.35	1080.33	2097.53	1772.07	1080.37	2155.68	1882.73	1586.38	664.919	604.426	894.063	598.853	882.424	546.682	282.493	688.191	655.281	358.74	139.13	487.697	675.832	295.932	566.835	2041.97	755.366	1462.82	724.371	963.843
ASHGA5P014660	244.593	279.368	345.355	320.407	181.708	180.185	234.458	244.464	272.352	377.271	510.112	403.361	393.262	479.467	435.343	601.207	262.045	462.599	600.938	176.992	872.449	1519.9	2014.96	2916.57	1554.75	2074.7	1756.04	1296.1	2479	1040.33
ASHGA5P052640	9767.48	17549.4	8567.17	14066.1	9048.85	10211.8	8295.27	9142	8714.15	12638.8	7161.34	25408.7	10113.8	11614.9	9964.74	25034.9	5356.63	12652.8	8146.41	5821.98	1050.86	7953.19	13785.4	31255.2	5912.72	65607.7	29606.7	97118.5	37629	6932.83
ASHGA5P053756	840.543	892.055	1059.69	687.529	387.799	652.82	560.99	692.073	784.838	1148.16	390.751	662.587	882.329	670.461	953.197	720.581	274.14	456.999	1123.84	370.565	2046.07	1232.59	1909.51	1381.14	5633.34	666.265	2179.91	775.255	1181.7	951.745
ASHGA5P010311	125.996	198.676	213.681	171.957	158.638	154.134	66.2129	83.8505	91.5128	176.898	432.333	213.179	77.9147	292.059	69.4596	214.174	82.6141	324.425	545.316	90.7956	950.479	514.876	1111.18	946.153	2286.8	111.669	518.478	174.193	392.427	292.673
ASHGA5P038653	1441.98	2149.55	2023.63	2038.76	1423.73	1125.24	1292.91	1310.63	1317.18	2126.53	2928.99	2506.2	2315.87	3209.92	3168.86	3249.93	1480.11	2431.5	3432.49	1641.76	3731.22	4635.88	6169.37	5646.33	11870.8	828.932	3432.86	1231.4	2537.09	2613.64
ASHGA5P013948	3421.97	6266.94	4061.99	5695.16	6929.3	2599.59	4779.52	2584.92	3894.58	7533.72	21812.5	10935.1	11692.5	12549.1	19047.9	13460.1	5877.67	10835.6	25026.5	5838.77	7122.48	4667.23	9058.72	5595	10504.3	1887.18	6346.7	2608.26	4002.54	3606.85
ASHGA5P049535	137.6	132.847	108.424	144.456	104.885	117.067	80.5634	92.1813	117.183	87.1393	117.986	112.344	96.3376	159.962	121.976	166.263	125.88	130.831	119.916	87.006	63.923	279.189	170.047	202.739	240.524	406.83	185.672	253.827	196.434	234.84
ASHGA5P047883	289.119	438.094	367.451	540.181	528.814	267.199	469.921	301.201	472.925	469.581	1051.11	818.529	940.668	749.384	1043.5	927.463	714.835	621.186	1934.76	872.906	5792.61	3986.53	7892.29	4696.23	8206.46	1662.53	7320.05	2278.19	3923.46	3588.93
ASHGA5P013314	93.2526	90.5958	93.3146	121.837	63.8903	74.3111	63.6107	82.1302	90.8014	98.4473	78.2686	118.19	138.594	131.76	177.03	124.502	57.5547	88.058	136.861	98.7722	357.347	569.557	529.823	652.881	1619.33	109.809	658.619	162.957	392.985	357.977
ASHGA5P009307	739.809	1527.51	848.614	2224.48	1770.04	565.733	1034.52	526.495	1723.89	2272.25	4878.38	2830.69	4167.91	3417.86	1845.42	3132.03	986.767	2233.32	11762.4	1538.82	1227.18	579.726	898.891	679.931	2200.04	177.983	1116.68	308.179	539.629	571.964
ASHGA5P003822	5.82034	5	5	5	5.62646	5	5	5	8.97857	5	10.3436	12.0911	8.40026	16.5413	155.417	6.82134	5	13.2619	19.3558	15.6516	16.1598	47.8227	75.5162	19.6519	60.797	40.1179	30.9286	227.191	21.8959	52.9478
ASHGA5P042132	84.224	88.9784	84.8715	99.5843	55.8092	80.9082	66.2805	74.3944	72.8175	110.36	71.7225	83.4665	107.34	102.568	80.7531	99.2897	46.0373	93.4039	105.081	55.876	12.1077	241.482	137.667	336.405	165.74	126.097	292.988	337.314	249.06	299.533
ASHGA5P004530	47.6585	29.3126	37.4992	45.7278	37.3178	26.6747	29.5926	30.8273	33.4725	33.5683	38.7342	39.901	51.7421	32.2285	49.399	43.6201	23.7512	36.7722	43.6678	31.5147	35.248	62.4617	96.6664	80.4709	65.6569	60.2486	65.8887	58.9648	73.3698	58.9653
ASHGA5P011401	152.01	51.6621	42.1392	107.907	85.1604	61.9913	18.7257	102.495	132.941	76.093	16.063	39.5366	57.3329	24.3819	61.1382	91.2345	10.1556	24.9554	23.0794	16.6731	47.5249	694.411	1492.82	23.121	1092.14	1694.05	892.522	2061.31	362.407	562.572
ASHGA5P010454	288.252	263.176	251.675	280.094	233.992	197.804	254.242	255.518	261.02	327.144	356.096	367.727	237.612	350.474	403.377	412.652	206.528	376.976	420.047	281.178	1247.23	1595.99	1857.37	2329.59	2560.72	222.284	1614.54	424.019	1156.75	1032.98
ASHGA5P012271	331.567	451.429	392.274	285.783	63.8287	419.647	147.494	211.023	212.469	457.445	129.562	111.334	122.137	72.7083	123.531	101.867	26.1207	48.0131	153.074	29.149	203.903	621.563	481.558	359.635	863.043	279.333	486.05	207.994	282.591	626.523
ASHGA5P010954	3082.31	2358.68	3687.38	2621.07	3086.83	2707.82	2257.75	2453.42	3077.31	2912.73	1853.56	3668.6	4867.02	6052.36	4666.31	3680.59	3534.1	6183.16	2037.79	4409.35	80.2628	1368.14	1524.61	2145.68	1099.77	5914.02	2231.09	3895.85	1786.17	2536.87
ASHGA5P025201	101.562	91.2867	88.6949	86.8845	43.5119	78.3849	44.6078	57.0231	86.2908	235.578	136.822	107.496	98.6881	82.3797	89.3857	96.9398	55.5421	72.3691	146.836	68.3731	107.252	311.807	261.466	572.167	399.869	175.575	303.891	301.191	229.034	478.9
ASHGA5P006852	109.045	43.6491	77.0643	311.777	27.8561	42.5425	61.2536	163.927	100.577	329.378	36.5491	48.3197	48.1425	51.3536	49.5476	51.6786	24.3313	52.5598	53.5702	25.0207	97.2951	61.3267	101.77	104.244	132.254	64.3684	96.1478	40.2602	80.6769	79.333
ASHGA5P013014	123.603	105.701	201.795	256.461	88.1054	220.146	228.872	49.0098	64.4359	226.672	49.897	59.6545	101.205	115.632	103.286	53.5883	5	102.267	79.1133	9.45645	5	300.728	113.41	149.644	100.812	433.834	228.128	412.757	172.727	273.958
ASHGA5P006132	96.532	187.18	165.256	151.603	82.695	190.206	83.8017	70.0179	83.6676	196.75	134.825	123.346	152.878	93.5511	147.39	139.733	36.2065	86.527	145.391	49.3986	201.182	1615.41	1221.1	1329.88	2441.66	1583.85	3071.23	2194.3	1493.36	1972.26
ASHGA5P008838	90.8537	110.771	77.7648	109.198	83.6993	80.1284	75.6264	70.9282	91.9919	89.6558	202.212	162.107	174.992	149.922	225.289	183.978	154.272	125.198	245.523	128.384	67.9128	279.558	390.312	133.314	309.043	174.635	793.24	1032.78	1142.96	149.042
ASHGA5P055340	936.401	515.45	502.209	800.572	534.876	872.147	706.424	819.128	721.097	692.9	256.82	111.133	117.156	158.387	111.054	109.828	103.26	154.107	267.27	110.847	36.6608	476.81	214.858	273.682	286.085	466.818	371.692	446.914	360.885	622.755
ASHGA5P036967	270.444	593.726	304.439	469.186	765.657	303.948	370.044	203.958	469.279	688.827	1484.34	934.805	1369.83	827.795	1472.98	998.207	331.687	846.952	2664.66	433.696	374.73	541.65	757.229	805.496	888.925	132.883	636.19	198.356	519.925	479.221
ASHGA5P053056	4993.63	7126.44	8897.65	6769.08	5556.27	3450.05	6185.48	4634.17	5321.46	7360.62	10336.2	9997.45	14096	8964.92	14144.2	10219	3886.76	11232.8	11955.7	5865.9	12082.5	31388.5	31853.3	45490.3	24150.4	4746.9	31132.1	8779.74	28181.5	17596.5
ASHGA5P034489	28.8744	43.5542	34.7481	38.6211	38.5828	68.0988	30.2372	27.0035	42.4225	41.0736	68.7381	63.7837	79.7022	55.2137	64.8347	59.6068	27.8943	56.1702	97.1791	35.0616	907.206	846.652	1330.14	913.651	955.412	152.221	1186.84	359.481	802.526	550.94
ASHGA5P013996	21.7464	35.7287	102.553	40.8269	15.382	43.9931	28.4833	34.1095	28.3716	67.432	10.3055	35.6094	21.8379	24.5867	12.8232	31.4793	11.0685	19.6228	44.6406	15.3607	41.8615	241.42	96.6579	74.6867	91.0442	161.117	118.956	176.494	146.782	214.311
ASHGA5P036080	58.1761	77.2538	97.0682	40.8843	45.4501	109.118	37.1443	49.954	40.7298	52.5694	29.8663	30.4257	35.4421	37.1593	46.3391	37.3422	15.9114	42.0728	39.1995	21.6982	14.581	180.572	102.086	203.882	86.9947	535.814	294.315	853.727	208.934	268.689
ASHGA5P045993	25.9303	32.3332	24.499	30.0779	28.1496	28.5153	24.4203	26.1352	40.314	38.773	50.5465	52.0095	51.2716	42.7779	61.8858	38.1103	87.6117	72.6494	59.5092	27.1226	51.4548	384.595	199.075	221.037	178.551	246.428	374.399	570.14	207.386	457.703
ASHGA5P000737	19.0334	18.0763	21.4464	17.2545	22.0125	23.9912	25.6944	18.8185	22.6282	28.4273	67.5105	26.5525	32.7279	31.2968	37.4879	28.488	10.8494	26.9478	40.1795	18.3381	92.4487	392.293	236.446	304.165	468.167	59.3501	147.208	158.918	131.025	369.205
ASHGA5P054316	161.157	273.451	215.032	359.656	51.1676	526.194	186.922	284.714	168.994	160.168	368.642	58.5443	26.0882	98.3744	22.0226	55.0367	27.0266	97.3547	359.514	33.3696	72.7825	125.262	100.231	3644.11	627.416	1871.1	139.66	106.089	211.356	169.435
ASHGA5P003892	3852.64	3902.7	5892.3	4390.28	3683.98	4097.45	3833.87	3191.82	3195.83	4422.86	4153.88	2526.43	3789.07	2549.56	3916.87	2391.64	1352.72	2685.03	4676.39	1677.38	443.978	1505.21	2531.36	2127.89	2914.2	3655.6	2725.23	3784.11	2216.55	1827.03
ASHGA5P050882	171.974	201.756	163.819	154.808	119.626	159.285	175.634	133.423	174.29	216.531	268.158	245.474	228.56	236.306	255.864	242.243	140.842	235.708	268.744	206.943	625.194	801.983	923.767	958.814	2094.28	219.214	603.643	292.233	534.874	538.268
ASHGA5P012501	72.8622	29.8139	44.8194	38.7579	50.8521	34.684	26.5304	39.1563	60.4929	46.9705	5	44.3723	13.2302	31.9278	13.923	40.0264	5	52.3113	10.732	12.8066	19.2179	73.4938	59.0735	122.733	166.328	95.968	294.379	114.342	82.9407	49.0807
ASHGA5P001445	427.68	134.353	324.533	1721.05	117.785	177.232	214.857	523.737	367.891	1054.28	294.604	207.253	167.118	332.714	177.39	202.885	94.5704	381.763	336.552	116.26	381.485	211.837	476.057	238.013	630.616	93.6411	229.397	140.912	205.485	201.189
ASHGA5P016009	198.572	203.258	278.704	181.304	248.234	170.514	141.881	130.131	197.698	267.517	369.42	200.145	608.512	295.977	599.143	203.922	114.391	324.203	418.773	127.512	469.617	219.503	590.354	99.8468	438.257	167.677	401.419	208.307	191.423	199.313
ASHGA5P004209	92.1582	106.14	96.5624	86.7906	80.5	98.4655	101.263	81.6532	100.56	101.901	134.293	102.585	120.849	108.518	132.516	121.47	67.7028	118.147	141.581	70.1222	171.854	753.844	287.441	316.959	407.887	194.646	362.82	1041.91	316.804	1792.49
ASHGA5P022049	32866.6	29413.5	36688	31324.1	29601	30007.5	19168.3	24525.6	27934.6	26807.5	29011.9	30032.2	75520.8	12756.2	69667.9	28592.5	7561.32	13119.7	26880.9	8907.76	1911.45	4974.81	3271.03	7838.53	7765.94	16974.1	18056.6	31584.4	10079.8	9845.11
ASHGA5P048929	47.1982	31.4831	29.1242	43.874	9.58478	11.9864	29.0516	26.2468	51.4666	22.1307	6.00784	23.1462	48.5314	7.25431	52.4243	17.1802	5	5	14.3046	13.1586	5	5.8331	5	5	5	60.0017	14.9946	146.532	9.27851	9.84112
ASHGA5P021746	37.9124	40.4168	34.2812	41.7091	43.5596	37.7926	39.8625	43.1919	44.3753	58.6892	193.379	108.332	113.33	107.974	149.959	121.104	120.688	131.744	206.886	119.285	1118.01	2663.37	3254.86	2408.16	3359.58	1425.76	3543.84	2364.52	2446.06	2926.02
ASHGA5P005887	1737.48	1551.23	1085.66	1857.63	727.701	1116.3	884.091	807.757	1202.86	1382.78	316.81	571.678	595.469	386.111	594.814	571.665	119.754	409.81	352.27	186.753	411.836	1257.25	1024.63	1066.78	874.745	835.958	1429.25	1608.53	922.322	1462.45
ASHGA5P011735	66.7709	95.9393	102.282	97.4376	56.3296	101.162	89.5824	77.6017	78.9595	101.445	120.182	109.17	149.202	87.3681	141.527	267.352	52.4498	119.709	143.649	55.7059	89.2192	215.376	306.73	268.132	545.289	139.813	240.779	353.771	226.439	254.356
ASHGA5P054242	2209.07	3532.19	1811.05	2378.25	3512.67	1180.94	2719.24	1125.21	2349.23	5099.91	14869.1	7110.14	10331.4	7052.62	11757.4	7496.42	2885.93	6744.34	13774.1	4101.27	522.341	507.844	775.11	469.417	1392.04	188.674	464.947	391.379	325.74	393.34
ASHGA5P004394	2138.17	1672.02	1490.29	2038.61	2893.63	921.206	1176.07	976.502	1154.49	1684.58	6080.33	2823.8	3114.13	2146.05	3874.65	4226.9	3597.67	3031.86	7411.75	3752	4857.88	7444.5	11099.1	8173.68	10675.4	2930.8	7393.99	4525.18	3428.02	6022.35
ASHGA5P012952	331.082	215.365	200.092	254.386	447.075	124.281	185.978	153.85	176.531	289.341	1067.08	470.895	665.731	360.285	932.621	536.469	385.285	550.452	1445.18	623.653	1040.24	648.217	1392.97	705.639	1054.51	215.004	774.06	342.947	351.181	478.385
ASHGA5P050684	2476.35	1288.93	830.07	859.472	1236.96	753.438	1024.22	2119.3	1439.2	1230.48	182.627	855.097	89.0549	153.217	82.6705	807.162	53.8948	163.611	203.048	99.5913	9.92125	537.759	351.91	150.702	135.193	1991.45	497.086	1166.83	435.511	1031.25
ASHGA5P004002	71.2484	33.1083	34.8993	30.6024	44.3044	34.0558	24.5725	34.5386	33.635	27.1801	115.423	27.9251	38.8747	34.6506	34.0265	78.7978	83.7553	60.5393	137.655	58.8559	6.90413	28.6443	16.6912	65.7586	23.2802	19.0359	44.1988	95.2726	35.769	25.4072
ASHGA5P044489	1512.97	731.07	895.001	661.305	315.962	824.936	358.338	739.467	832.959	544.555	400.633	226.175	289.085	106.333	314.364	243.877	41.3867	104.181	418.918	58.0627	38.7134	492.289	473.693	643.413	415.517	1386.27	853.853	1523.13	506.34	476.878
ASHGA5P046403	30.9054	29.773	22.1968	28.5745	132.912	22.4627	27.5027	15.8965	20.8076	36.4696	2637.29	38.7834	51.9192	30.7788	41.4882	36.8144	20.0081	21.8561	3246.39	40.7165	232.167	94.4005	159.84	122.554	99.8973	22.7049	114.647	40.8845	75.0365	56.4804
ASHGA5P050942	81.3218	71.0112	74.8732	106.202	9.08724	112.557	30.6608	41.975	38.3124	76.2442	27.9134	24.039	26.7086	29.308	19.9934	21.6801	9.04375	21.7872	38.497	15.8097	20.1928	557.797	367.753	850.406	418.693	437.267	887.845	848.983	748.06	336.216
ASHGA5P004553	581.401	383.889	473.567	532.751	476.705	285.572	290.686	581.478	485.227	495.47	726.447	456.106	479.351	470.228	477.446	663.857	519.747	696.454	846.141	394.321	1884.72	1362.1	2330	2021.26	2723.96	366.726	1223.69	652.869	869.882	827.55
ASHGA5P008952	428.118	199.872	236.115	317.35	360.593	321.077	172.638	211.244	345.121	258.219	788.067	172.724	309.509	249.097	301.459	207.163	66.2743	228.903	87.6288	76.0073	52.4904	249.553	350.82	1076.8	199.801	301.787	337.907	209.611	173.315	80.6809
ASHGA5P053491	41.0488	70.5448	56.7628	60.0161	36.9484	33.0525	30.5996	65.7997	29.6764	64.5384	57.4434	38.9817	41.2728	38.2295	72.2986	70.8563	23.7629	50.2204	74.0013	29.9173	397.621	269.105	536.159	575.92	433.938	72.7735	244.14	130.068	197.974	177.139
ASHGA5P052096	23.1569	20.675	14.5392	20.5202	12.0334	17.5864	10.3756	5	13.4692	17.121	5	9.56065	5	10.8463	5.41693	5	5	13.318	7.34665	5	5	37.8047	5	21.6272	5	50.9676	57.2831	120.817	32.2897	49.8321
ASHGA5P007097	68.5059	79.0718	86.7484	93.2812	64.1336	42.8626	36.8787	52.1152	47.0885	71.708	69.4773	58.2398	100.548	41.811	117.169	74.6705	35.3703	52.8842	87.7902	23.3544	57.2053	161.971	130.246	139.872	211.185	48.427	158.625	94.7409	88.1275	153.567
ASHGA5P052925	132.611	89.9154	77.4554	130.924	135.761	63.4458	70.3697	68.9666	111.325	107.998	147.803	150.272	193.687	125.906	211.46	155.95	129.345	133.626	167.912	169.127	1244.22	1064.75	1387.56	1645.61	1495.89	386.39	754.034	664.93	599.635	591.39
ASHGA5P037606	46.8268	38.932	48.0236	53.8374	28.1313	19.4292	32.1896	29.9975	38.1807	42.668	111.743	68.0595	67.8282	48.6643	53.4759	96.1989	43.739	54.1177	139.425	40.4076	147.177	205.806	233.293	199.614	241.479	26.4951	128.691	38.3116	117.864	153.981
ASHGA5P053469	5.97184	30.7319	21.4554	61.604	7.20023	27.7194	14.82	15.6584	7.45182	18.4738	212.514	18.6851	21.8798	10.9215	13.8841	19.7679	6.64125	25.6144	241.428	7.5711	5	486.877	118.165	723.379	62.0224	873.576	705.739	1457.61	760.673	309.964
ASHGA5P002216	132.081	3938.02	97.2163	146.244	22.8273	693.545	14165	183.208	101.475	2464.2	38.7486	2281.63	280.777	741.226	262.845	2251.27	161.428	767.457	45.8018	184.237	56.2568	463.288	82.0564	62.4806	66.2969	2895.47	55.744	52.5344	37.4814	500
ASHGA5P010382	4959.13	5932.78	5936.52	3689.16	968.576	4051.95	3252.27	4608.38	4084.39	4487.65	1791.62	2438.35	2723.17	567.269	2785.65	2422.94	85.6855	531.805	1762.33	99.1533	9.16251	3214.08	293.151	10978.3	203.376	10479.3	10400.5	9410.72	7243.29	6794.65
ASHGA5P050528	117.253	146.161	150.484	209.143	97.8224	80.8952	99.0478	108.991	92.3419	118.443	329.404	185.915	136.935	115.06	239.519	305.775	117.942	176.448	351.796	71.7746	167.557	284.03	383.988	327.8	330.352	66.9795	204.49	111.394	144.921	163.053
ASHGA5P050588	46.3352	69.2499	90.8784	105.286	20.7375	109.358	49.4773	22.506	31.7684	105.659	62.7362	34.9451	21.4296	17.6683	11.5904	21.975	19.1617	8.85229	77.7104	11.2373	8.51534	62.0678	23.4894	138.476	36.7531	237.38	94.9199	274.007	67.9708	61.2762
ASHGA5P003005	97.9563	81.961	123.919	139.761	32.6546	169.96	58.1192	93.8045	85.0548	123.681	43.6063	43.6738	56.7496	21.0989	33.2122	62.725	20.9692	25.322	53.0826	9.18195	35.9598	2244.95	1120.46	2874.01	478.955	2037.56	2317.04	3412.99	1759.76	2531.79
ASHGA5P005105	164.176	121.23	261.357	166.895	88.6656	167.941	125.674	163.2	121.76	112.481	127.245	77.9169	33.3403	66.1055	22.7355	86.1594	18.5897	100.649	55.1149	16.1382	17.2379	111.494	121.999	155.1	76.9462	148.563	231.124	157.333	123.469	96.2329
ASHGA5P001328	3724.44	3062.53	6039.07	5911.41	3061.7	3035.32	7045.31	1008.44	2706.94	1792.98	61.1796	1600.29	144.642	162.682	128.529	1354.59	246.812	166.468	60.6206	267.59	5	244.181	66.7505	125.349	24.8427	2406.31	472.627	911.657	280.969	1380.73
ASHGA5P011032	629.63	1414.48	753.436	796.206	219.013	582.511	389.806	539.018	387.606	779.505	178.53	373.481	285.637	72.4028	273.794	368.711	25.4271	61.3244	199.914	27.3497	345.698	967.058	716.885	1274.05	465.426	1694.16	2709.94	908.589	1094.15	2017.71
ASHGA5P002654	2457.98	1723.98	1835.51	1542.59	1981.66	1586.92	1297.24	1955.28	1794.68	1523.79	651.589	650.823	839.898	437.505	799.07	599.939	268.415	538.998	749.582	317.298	94.8114	1941.48	2372.45	1802.55	1971.92	4495.68	2842.34	6435.97	2100.85	2961.4
ASHGA5P020017	151.936	138.362	100.552	269.341	113.453	197.819	89.5179	95.5896	122.11	157.694	81.2977	116.495	132.834	100.661	105.166	118.833	69.7821	96.8787	123.966	45.7987	573.513	854.82	854.524	1212.24	903.252	186.574	977.753	459.887	808.079	1089.36
ASHGA5P039918	29.3713	47.8406	52.8623	121.358	27.9289	29.1958	42.3337	49.0771	49.0277	57.5346	79.4045	39.6826	51.1228	82.3876	50.4316	116.185	46.2418	75.1215	122.552	45.4564	28.0763	102.941	127.415	186.695	154.961	87.9146	115.587	346.774	102.629	113.242
ASHGA5P013976	61.6226	101.918	83.5089	69.3954	38.7785	74.774	37.6745	55.4206	53.117	97.7676	29.5573	27.6511	35.3031	34.1315	42.9274	32.6995	16.2775	27.6854	42.7723	15.4051	16.4478	171.124	91.9712	107.187	172.576	193.298	155.683	508.521	168.7	171.464
ASHGA5P011618	15.4983	16.0951	14.312	19.4337	9.32819	24.9071	10.8069	12.5162	18.9129	12.5316	17.9599	20.7861	13.5308	21.3468	10.2389	18.7745	19.9392	17.8887	28.9873	11.9935	82.2812	60.2806	82.3054	116.689	94.095	26.2023	33.4819	24.6911	54.8022	58.5428
ASHGA5P052384	300.273	311.51	380.879	339.211	171.667	234.805	234.437	336.542	289.33	401.014	235.373	234.731	365.616	354.869	385.398	314.614	202.021	254.573	281.417	172.298	138.249	334.94	423.276	322.793	360.565	138.755	270.384	149.457	691.452	284.914
ASHGA5P046270	5	10.5481	5	10.0349	5.53908	5	5	6.92811	9.3985	11.8566	10.5934	14.4436	10.2726	15.1886	5	5	9.34843	12.0932	15.5162	5	7.4245	140.266	52.294	114.122	141.979	8.25423	53.41	10.4956	49.1255	57.441
ASHGA5P053334	64.4962	109.038	148.537	97.8243	39.2389	140.268	50.4277	64.8264	49.0097	104.11	143.058	100.531	138.307	76.4832	122.935	99.1923	47.718	59.8472	148.125	54.9114	239.838	1225.34	243.463	452.772	437.083	184.502	381.547	269.383	234.678	1386.63
ASHGA5P000812	11.9951	25.5835	45.3772	46.3285	21.9812	22.7081	6.40355	11.5181	12.5622	12.8899	58.7098	38.793	43.8333	38.2029	50.8975	38.1015	18.4651	25.7888	56.8697	27.576	104.507	52.4705	97.0232	63.0622	285.99	20.266	62.0515	22.3258	41.4184	47.1747
ASHGA5P008954	100.46	268.7	164.567	260.572	236.123	185.844	115.799	94.2564	87.711	265.835	344.968	286.49	223.034	304.396	233.537	311.388	78.6696	262.08	390.581	109.53	1105.95	1153.43	916.108	1722.9	6401.2	245.756	1895.4	365.713	2411.69	1614.46
ASHGA5P013688	233.27	248.542	368.059	382.096	140.593	200.341	282.012	275.98	235.496	207.949	319.282	260.255	278.53	245.268	439.053	263.485	114.461	205.483	366.751	179.77	369.446	281.526	468.274	268.774	602.194	205.156	331.84	202.66	288.194	257.31
ASHGA5P005696	12.1245	10.5823	13.6736	69.8231	15.2718	13.2839	18.4265	26.2257	20.8377	69.6768	12.9662	19.1618	26.5319	22.0875	102.194	28.4489	7.34731	17.6449	24.5005	16.7828	22.9311	89.5086	60.8653	100.874	76.1076	102.954	75.1556	40.8554	86.2691	117.496
ASHGA5P005625	149.774	231.387	146.96	198.275	269.732	133.19	152.658	110.228	170.543	253.301	471.996	361.43	507.329	358.055	358.849	382.438	169.724	324.326	733.77	335.131	514.188	882.226	930.71	1225.83	891.037	130.331	801.877	234.777	749.858	582.16
ASHGA5P021298	1288.4	1272.31	1334.97	1462.9	927.433	1562.45	875.793	1223.98	1075.04	1032.27	480.984	290.908	438.86	362.967	510.719	343.598	250.784	339.741	533.095	295.696	257.53	543.994	711.256	521.549	506.716	627.781	624.83	1425.24	438.126	604.263
ASHGA5P016818	3460.31	4868.02	5122.9	2609.49	1329.57	2595.49	2334.9	2957.71	2792.17	2272.46	155.628	1582.29	151.329	168.284	149.838	1546.51	105.833	166.302	200.631	136.864	29.9602	762.037	86.0488	181.562	85.6432	1066.95	227.724	791.939	217.47	833.746
ASHGA5P007232	171.453	51.3539	49.6838	64.8522	106.88	53.3695	55.4128	58.3398	124.883	189.205	43.4073	80.8218	32.9661	63.4895	66.3244	84.9477	48.7628	53.7796	54.9973	77.0593	210.511	363.273	245.878	432.646	450.43	143.925	214.635	415.504	213.345	274.991
ASHGA5P012889	160.245	256.512	146.183	229.741	113.335	172.786	158.838	132.756	120.542	138.775	61.8488	74.7238	62.3757	28.7158	40.3937	64.8856	16.8277	35.0649	70.5966	31.1817	75.0681	733.519	828.516	503.178	125.473	811.737	758.37	1274.09	741.232	912.36
ASHGA5P048101	5	5	29.3801	5	5	5	5.66135	5	5.8632	5	12.1855	7.92353	8.95647	18.2987	5	14.1286	6.60222	9.77725	26.3931	14.7475	47.5434	18.0932	35.8856	14.7862	98.1365	5.49695	8.96619	5	18.1594	12.5561
ASHGA5P006751	968.869	251.109	310.825	191.851	536.909	237.934	163.476	606.171	777.712	378.269	887.406	162.263	276.615	81.2614	285.518	141.123	14.8652	68.8792	964.486	26.7702	17.153	1750.91	400.455	113.089	1190.87	3084.63	1315.05	3613.68	1158.25	3662.96
ASHGA5P001993	31.9622	60.2149	37.3372	40.815	43.3305	37.9341	34.6853	26.3165	31.7668	43.73	92.2694	100.896	133.682	109.863	127.091	88.6189	60.4346	108.786	106.342	100.719	66.0889	270.841	198.98	271.781	250.729	130.847	272.166	255.78	237.388	228.536
ASHGA5P053457	90.6341	95.4292	105.817	82.3244	59.8126	114.729	60.486	86.2658	88.0434	102.734	65.857	54.1608	106.055	90.5769	106.357	55.2561	54.8227	87.8292	85.1406	71.5607	45.4279	152.885	227.192	114.775	306.247	170.868	142.92	166.911	108.567	124.494
ASHGA5P001390	163.44	272.603	326.547	255.681	65.0986	338.887	138.221	117.881	104.87	343.746	64.5436	100.607	147.016	59.6142	125.473	123.474	110.959	53.0495	77.3645	11.212	5	966.994	334.078	940.665	362.21	1598.75	717.918	3423.68	588.623	1124.38
ASHGA5P012956	469.325	1502.47	464.433	167.759	167.864	579.34	2796.33	397.18	332.258	988.052	152.305	436.474	261.226	111.392	236.194	426.129	38.7459	115.898	183.793	59.14	150.097	305.446	347.099	188.053	722.051	663.412	360.085	396.36	319.44	246.911
ASHGA5P002343	6172.46	10715.3	7092.9	7214.53	3143.64	6669.55	7172.46	6858.98	5854.51	9416.27	2008.84	3596.82	1613.28	1266.18	1558.76	3495.98	503.09	1093.61	2193.49	687.831	20.9198	2412.43	531.581	1542.79	271.564	2820.72	4488.62	1730.02	3657.89	3731.94
ASHGA5P013112	82.8891	87.9634	72.8423	84.9564	102.862	76.5426	60.8997	65.5029	84.4941	78.6091	167.207	144.776	150.072	124.911	156.927	158.377	109.421	203.18	177.657	111.202	1855.83	629.625	942.415	917.979	1061.69	529.98	1279.33	1014.51	855.604	526.315
ASHGA5P046388	41.0491	70.1649	54.5177	33.2457	42.5088	69.9078	45.7248	36.776	46.8547	73.395	88.7222	74.1798	113.839	74.5982	115.63	100.791	43.7276	69.0531	106.214	41.7059	163.956	140.848	231.899	116.431	266.291	71.2983	193.619	117.12	117.71	119.962
ASHGA5P006367	69.3348	13.8998	18.6543	28.6229	39.8098	26.87	19.4912	40.41	61.6189	28.3843	5	5.19585	5.98364	9.39832	8.41883	8.76674	5.51231	9.7338	63.2626	13.3816	5	34.8356	9.54505	7.37459	7.11659	16.4699	9.42739	12.2338	14.0808	105.398
ASHGA5P013842	4059.82	5720.33	4096.02	4947.7	1057.48	3903.99	2156.98	3019.46	2398.13	3947.83	612.423	1093.04	915.677	282.269	905.27	1068.05	88.2453	269.396	639.513	117.149	119.12	1513.88	1119.48	2567.01	861.062	4031.2	2462.93	6624.87	1736.88	1660.77
ASHGA5P003399	1043.71	1290.37	722.404	1279.98	668.288	1051.27	726.769	1245.15	991.496	1526.26	760.366	802.931	657.967	1187.48	702.549	853.005	594.215	1222.08	885.809	744.113	726.266	666.201	1223.19	551.784	1463.6	134.603	533.316	202.545	443.652	451.33
ASHGA5P038559	242.636	254.391	211.704	189.737	210.125	205.475	201.953	200.348	230.046	340.545	297.322	315.113	311.779	295.027	335.933	315.681	170.123	310.966	285.219	237.287	1493.43	1203	2009.9	1500.52	2819.35	247.805	1077.19	441.685	656.707	637.72
ASHGA5P055830	1039.43	526.924	510.199	558.168	715.225	335.647	404.326	502.176	1086.79	500.444	314.866	431.72	420.325	492.575	480.862	516.442	143.969	427.692	340.428	186.471	66.0369	1766.99	980.223	1190.48	710.354	5658.07	1757.26	10485.5	1279.77	1841.81
ASHGA5P028477	20.0353	35.9619	27.4579	41.358	23.8486	33.3864	30.2869	24.6429	33.954	47.1117	61.0073	39.7815	40.3312	46.4157	48.2503	46.9981	19.3233	36.1262	69.8297	29.1298	21.0503	232.314	98.4133	240.773	153.516	43.6612	157.93	89.9371	186.006	180.433
ASHGA5P006590	487.823	652.36	745.275	910.617	225.969	641.262	438.307	395.299	370.86	778.705	251.147	403.085	552.676	268.122	569.787	420.551	99.9913	257.377	271.999	136.943	892.349	1335	1260.51	2925.32	1234.77	1814.26	1638.67	1075.55	1276.12	1239.01
ASHGA5P037645	121.381	99.0362	66.5342	132.547	149.008	84.9518	93.002	91.2944	122.117	125.702	118.579	176.402	214.091	119.025	215.753	178.863	141.218	133.106	146.105	203.755	512.682	238.291	461.923	337.949	572.274	84.0879	234.036	95.9609	276.402	216.209
ASHGA5P043135	170.904	230.707	194.197	273.119	158.099	192.19	199.092	164.909	196.752	273.668	325.983	290.368	358.089	298.62	363.1	278.063	143.217	275.357	346.718	191.297	330.09	649.291	768.417	791.844	904.857	358.584	770.659	438.214	624.468	523.726
ASHGA5P053577	68.4237	263.267	194.654	294.729	184.194	167.453	87.2439	58.6564	60.2706	281.019	280.422	251.037	168.604	198.565	167.743	251.706	46.3097	209.02	309.081	48.5187	376.679	614.636	499.091	1119.23	749.701	348.092	1120.39	401.949	941.54	499.765
ASHGA5P022061	126.189	48.5584	58.7317	74.281	73.4366	49.4632	46.0009	84.4995	96.9362	54.8402	29.2834	36.2109	28.5897	12.9724	20.4518	23.2972	12.2008	10.8145	43.7731	24.6657	12.6774	948.797	108.048	304.929	235.764	1682.7	696.071	1296.24	745.98	2219.4
ASHGA5P054370	434.114	679.003	682.985	508.016	261.598	536.139	337.892	433.549	340.448	606.19	238.965	297.303	482.511	283.085	506.035	260.334	158.045	307.358	221.15	180.524	226.469	550.546	1256.36	485.47	490.292	395.938	478.656	205.366	419.797	320.23
ASHGA5P040016	1806.57	848.85	1090.67	620.059	1072.86	890.175	842.939	1482.5	1894.78	1046.84	321.208	758.449	1555.11	1086.82	1833.31	654.966	218.99	980.095	325.798	264.869	5.06186	807.045	242.325	233.508	157.779	1765.99	1148.58	3946.26	400.042	813.161
ASHGA5P048612	27.0369	58.8342	66.3795	57.6264	23.0505	61.423	30.906	26.3173	24.4187	48.1683	54.1378	33.799	52.6802	38.3983	48.3308	38.8888	19.6706	33.0991	87.339	26.3572	159.963	308.903	332.644	325.788	405.181	240.487	354.397	318.223	327.157	350.098
ASHGA5P014437	2338.68	1294.21	1094.23	1434.15	1315.68	1164.03	883.318	1669.32	1624.9	1356.5	589.11	644.764	644.259	300.839	628.665	650.47	110.924	318.091	657.351	132.155	24.3282	1025.91	531.285	1422.98	370.902	2404.22	2883.41	4483.19	1347.3	1755.6
ASHGA5P014473	488.352	440.24	476.904	468.421	313.608	427.515	209.856	340.09	209.565	589.597	500.213	279.432	313.671	256.281	364.616	380.838	132.34	392.833	690.462	192.991	315.064	906.509	1235.4	533.471	785.623	72.6444	354.394	123.215	181.446	371.51
ASHGA5P014656	50.2645	9.64541	22.3029	25.7521	241.253	13.2396	9.6523	23.247	13.955	22.5078	45.2622	22.2215	25.6689	19.8802	12.0803	38.8222	19.6618	28.4197	210.679	21.4101	164.136	125.494	207.812	158.249	223.825	44.7661	90.2206	22.969	61.7598	68.4946
ASHGA5P053782	77.179	63.5707	90.5521	119.385	279.645	73.4261	63.8802	40.5516	56.0397	78.9122	702.202	174.407	201.438	135.739	318.749	282.354	375.653	321.695	741.287	248.545	109.476	106.588	219.521	116.664	183.401	42.4881	115.85	72.4258	60.4509	75.5865
ASHGA5P049488	267.337	246.152	239.991	245.898	397.179	154.624	257.084	248.857	228.249	239.055	387.571	161.105	218.712	138.187	236.931	248.925	157.207	215.692	430.026	128.586	342.241	453.632	683.96	539.143	719	174.917	471.941	336.526	336.179	456.181
ASHGA5P040228	47.7023	39.8296	47.3439	38.4605	36.7887	27.0173	30.1113	55.1672	38.6309	37.6996	24.4001	31.0006	47.1236	33.6828	30.1348	36.4762	10.1765	94.9158	32.0179	29.5436	189.127	57.4162	156.748	964.291	120.789	180.155	108.08	45.9909	127.854	134.599
ASHGA5P054855	16.0635	13.7261	13.0455	31.0899	13.1442	11.9635	5.82276	9.00589	12.5919	10.4435	11.8455	13.1133	16.4225	16.5563	5	35.3061	13.546	22.4013	30.8099	15.1738	45.9693	143.233	132.996	236.267	58.211	22.5171	97.3029	65.6876	151.348	80.0051
ASHGA5P027875	14.7984	5	5	18.9681	16.3386	7.30758	5	8.96893	8.18309	5	86.0753	9.58585	17.4822	8.45906	6.99469	16.3101	5.91029	7.04071	104.111	10.5789	19.4402	169.278	220.559	15.9632	52.9229	5.5065	6.65561	5	7.64688	383.879
ASHGA5P014481	127.162	213.292	114.363	324.869	27.7933	159.618	165.928	119.937	90.431	181.05	107.955	108.235	39.3754	107.451	273.626	104.599	59.6985	127.621	52.1327	42.358	5.57053	335.471	270.94	138.062	48.8368	384.635	298.571	189.318	288.997	95.1637
ASHGA5P010902	797.243	653.904	866.895	825.778	596.879	412.698	536.823	755.146	726.765	686.409	1118.37	784.26	1086.67	807.102	1103.57	993.061	572.377	1018.78	1294.72	613.861	1579.24	5465.55	6599.37	11851.5	4553.85	623.794	3729.52	1274.96	3035.64	2244.63
ASHGA5P011668	763.259	963.875	629.098	736.482	626.421	797.302	556.206	458.131	447.852	656.94	175.426	420.971	483.985	308.486	508.857	410.196	70.0529	343.804	372.46	82.3338	2310.7	702.753	1498.6	1161.27	1443.96	544.892	712.711	936.298	562.864	590.157
ASHGA5P015353	6.45588	5	11.9208	11.6948	9.39106	7.20145	6.14608	7.17705	5.81449	5	8.01426	11.5945	12.6692	11.0811	5.69035	13.7831	8.21762	6.3806	35.576	8.08655	5	34.7255	36.9437	602.015	67.9056	70.4744	63.6529	36.982	101.893	18.8603
ASHGA5P043500	40.4957	26.7048	16.9803	44.6574	47.126	12.2128	17.1523	33.7394	33.7511	33.9501	33.9604	54.5538	87	39.0212	66.7227	52.1631	57.4081	34.74	52.813	64.3778	177.783	82.6993	162.731	368.031	333.339	62.9381	183.502	88.9974	118.717	87.3184
ASHGA5P033182	95.9689	128.82	100.255	144.041	180.385	83.7022	101.173	64.383	80.0707	162.501	467.03	117.502	259.509	151.913	258.343	223.076	122.372	240.459	470.284	67.9351	112.662	87.0406	179.594	120.47	161.426	18.009	68.0183	35.7308	68.2521	47.163
ASHGA5P009917	106.068	95.7997	86.5727	105.252	74.2823	48.5515	62.031	65.2995	53.677	105.01	132.377	81.1085	109.04	77.9754	91.6775	112.089	86.1696	72.2328	151.198	126.869	113.308	163.996	187.38	168.745	229.328	66.5603	155.418	77.2631	76.2157	128.269
ASHGA5P051921	30.951	32.3002	29.6534	44.7453	25.2888	31.6726	21.5164	29.3513	23.512	88.6726	48.5122	41.6372	50.4052	8.05985	23.8108	54.5576	25.0689	30.9407	54.9156	7.7235	20.1501	163.122	130.318	462.675	75.032	137.066	282.978	125.197	138.334	130.024
ASHGA5P051456	4129.59	5789.57	6571.43	6161.86	4393.81	3008.34	4438.9	3530.11	3768.99	5753.7	8836.02	6935.53	9471.47	5266.47	9402.51	7310.83	3008.68	7033.9	9656.67	3448.14	31874	14009.5	25267.2	36657.4	37181.2	18709.9	19602.8	17906.8	14513.3	12576.9
ASHGA5P052764	103.5	88.3004	111.23	158.825	83.0598	105.387	80.1035	110.582	84.5593	118.423	184.332	186.659	179.178	353.615	120.703	204.204	119.055	402.163	223.774	89.3361	110.348	296.216	512.494	166.788	290.177	15148.4	149.945	1091.84	194.301	202.994
ASHGA5P003494	19.6634	17.6569	21.6151	53.4851	11.8505	83.3611	28.3267	31.5924	9.67446	44.7096	5	5	5	5	5	17.0526	6.99181	5	28.6956	5	5	145.741	126.319	36.3708	236.69	391.077	28.4839	1583.46	45.7011	38.5015
ASHGA5P004231	9.78428	18.8896	15.6523	22.8663	9.13663	8.21019	16.128	18.3512	13.8113	16.687	16.0018	24.3015	38.1624	28.4257	16.5176	38.3593	18.6044	21.3553	33.1958	21.7037	7.02015	36.9771	25.7833	66.736	33.2491	14.8575	23.9854	10.8625	47.9514	48.155
ASHGA5P011327	235.344	178.593	127.288	246.393	131.934	197.021	228.335	257.94	212.841	226.742	30.0065	64.3113	47.8346	122.833	55.2158	81.4453	36.9384	94.336	32.8249	45.7127	10.0614	71.2484	58.6845	133.723	42.1991	158.721	111.142	233.586	96.0234	116.03
ASHGA5P054626	16.7769	27.3197	37.1895	33.1701	23.0525	48.8853	14.4622	14.7404	16.0019	42.0505	38.5696	36.1713	26.8232	29.1531	23.6119	29.7189	6.96655	24.3772	62.2027	13.9765	145.705	136.586	147.624	181.881	294.952	64.6436	111.331	126.835	124.193	104.508
ASHGA5P017493	88.1783	90.4479	105.282	121.17	81.1163	60.9895	83.5139	89.4552	103.08	149.502	213.915	154.423	148.753	285.127	157.894	266.142	140.156	255.765	258.668	78.7484	3173.45	852.178	2074.26	1431.49	1596.62	519.195	417.814	206.779	523.774	459.223
ASHGA5P018129	26.1793	35.3634	39.1154	34.7809	20.7799	40.0838	17.9655	20.782	27.9453	37.3588	40.1181	47.7974	47.8935	45.5657	41.3123	60.5278	20.8315	53.8916	51.899	28.3715	24.2838	434.482	163.14	325.92	448.512	168.911	523.592	2217.75	291.074	478.258
ASHGA5P012310	5.41479	31.5188	16.8978	33.1842	7.33296	30.6335	7.50301	8.60703	5	22.3904	331.469	14.5809	14.6659	20.1727	13.2552	15.7996	9.25019	7.28836	28.3033	18.5168	31.934	447.086	268.804	809.077	147.858	471.876	480.168	469.865	427.584	334.735
ASHGA5P038812	51.0563	49.9855	59.3673	44.0951	31.8516	52.2614	41.5501	65.4099	49.3708	63.3099	40.3366	53.5449	73.2029	99.1308	73.8141	94.602	35.6765	148.353	49.3917	69.8473	114.702	182.58	135.672	631.739	433.84	186.348	306.506	378.687	261.944	179.182
ASHGA5P011778	85.954	63.5541	65.7205	96.2515	54.7872	77.335	45.509	51.7723	68.2874	78.5521	37.8167	45.3987	42.8548	45.552	38.8613	46.909	18.5503	45.9513	64.0584	27.2194	118.866	1413.08	352.704	1658.92	847.146	140.64	481.204	255.995	527.827	485.868
ASHGA5P052705	573.255	479.607	397.857	553.513	431.71	290.222	469.311	447.575	461.556	615.466	636.396	672.655	688.773	747.207	768.422	755.378	355.575	613.896	750.62	501.932	916.649	841.492	1354.27	1015.11	1851.41	277.979	863.861	490.97	678.937	674.683
ASHGA5P047060	18.3582	14.6135	10.9009	25.9379	10.6147	10.7305	19.3304	16.6117	23.0683	20.8902	11.1371	28.9967	14.3832	28.7187	30.379	28.346	17.4783	41.4114	42.7249	13.5697	7.79448	39.4355	32.8854	38.0939	75.4912	16.9011	42.2867	23.4469	28.1862	28.9227
ASHGA5P010054	26.3247	26.0054	17.073	22.564	24.3874	19.4183	19.814	26.5266	28.1768	45.8136	51.5515	46.5589	38.732	58.341	42.912	50.0381	31.1334	41.1549	52.7722	42.1383	268.738	94.0759	249.141	131.536	289.961	17.0691	91.2301	342.96	96.4164	99.8325
ASHGA5P020599	1464.57	1391.41	1403.42	1121.91	299.923	1464.62	509.824	779.074	797.329	1571.63	261.242	420.02	985.212	261.262	995.459	390.796	46.8233	234.83	260.884	75.096	92.6419	6888.4	4707.98	7927.77	3922.28	8278.77	6806.56	13631.9	7837.26	8125.52
ASHGA5P011987	13.509	5	5	5	21.4452	9.75325	5.34824	5	14.1035	10.2296	5	16.1747	9.21935	5.02068	5.25398	7.31002	8.77483	5	11.7196	5	26.7934	35.5318	26.2558	19.1654	42.3702	8.26772	39.2644	8.45977	22.7662	19.9146
ASHGA5P004133	72.8729	746.486	202.859	1249.42	23.3898	295.46	128.682	40.9742	35.8148	330.883	34.2363	126.6	25.9888	23.5543	20.3324	136.275	8.75066	21.6917	35.1412	18.8916	26.6979	77.7843	62.1644	750.395	64.8976	2725.04	279.53	220.54	158.632	95.7278
ASHGA5P044589	19.8388	241.643	19.5213	26.333	22.6669	15.2291	14.3497	18.2554	22.2974	16.0533	27.7687	22.611	33.218	37.7355	31.1337	37.5966	13.1914	37.8637	29.2801	26.8782	30.7831	77.6004	71.2916	281.094	78.6208	33.7143	77.5983	176.204	85.1285	74.8208
ASHGA5P011849	500.597	423.458	432.235	461.733	593.24	248.642	601.328	400.687	478.91	629.457	226.457	531.917	367.073	603.139	378.97	522.31	189.681	416.698	253.091	331.832	473.812	266.353	396.633	426.467	1007.48	93.882	454.392	122.908	313.252	239.471
ASHGA5P049409	109.861	147.754	91.5652	80.657	100.651	82.8447	47.3189	88.0824	93.8918	92.1431	75.4255	80.1322	48.6546	70.5016	51.2315	78.0288	22.687	58.145	96.8325	38.6947	97.6864	124.707	220.637	178.193	475.449	167.043	148.155	153.935	156.4	99.7506
ASHGA5P011147	36.965	153.518	95.9801	366.207	46.7857	85.11	41.5895	7.30298	28.6112	87.2994	25.1917	154.015	89.6947	19.8222	76.7168	157.08	7.6039	10.4037	39.2652	8.21205	8.29974	222.595	124.465	2216.12	97.4503	754.204	637.987	674.414	480.374	174.866
ASHGA5P010575	6674.17	4442.74	5164.8	3980.68	5411.62	9436.78	5104.32	5788.59	5846.02	5610.94	2829.43	4220.54	3555.82	3962.04	3569.13	4076.1	2070.19	4047.88	2620.5	2628.23	1134.4	3517.12	4817.72	2702.4	1039.85	14158.4	10340.5	15664.4	8976.56	5302.27
ASHGA5P053681	1901.59	1942.71	1300.37	2689.76	2182.65	1179.34	1802.75	1581.61	1945.25	4397.4	7064.89	3710.29	4929.03	3858.61	6865.21	4060.61	1647.08	3830.66	8135.96	2454.11	238.777	430.701	578.067	560.83	2401.07	205.503	402.701	241.384	313.043	468.856
ASHGA5P009062	4805.15	2306.38	3480.55	2642.07	4333.49	3580.01	1863.84	3271.36	4051.34	2746.79	1743.34	1481.11	1660.36	1329.6	1769.3	1455.79	519.981	1320.35	1930.96	696.225	1049.54	2928.87	2611.03	1921.95	3530.35	12315.8	4299.66	9110.11	3036	6888.59
ASHGA5P012295	54.279	105.537	92.1015	129.711	37.8965	79.1755	57.471	67.5558	70.1533	113.789	90.3499	95.7824	101.128	105.106	117.366	115.254	45.3499	114.234	102.544	49.4359	67.342	109.256	141.904	143.104	128.276	65.5528	131.225	90.1088	116.779	144.194
ASHGA5P002378	22.3587	27.7497	30.0286	33.905	31.1847	28.6762	20.2753	25.1615	31.4859	43.5703	54.002	45.6379	58.6613	46.6436	50.0831	48.5621	22.722	40.3603	85.3515	32.7321	94.1612	328.022	277.046	195.821	423.992	339.353	448.783	345.57	428.234	302.578
ASHGA5P048058	2560.34	2596.53	3207.33	2704.57	1878.88	2691.98	2326.5	2213.35	2611.28	2797.05	3065.59	2403.26	2281.37	2760.97	2273.06	2231.88	1161.77	2894.83	3361.39	1460.67	153.166	853.513	910.67	714.653	992.606	2692.34	2158.42	5812.61	995.395	1672.4
ASHGA5P051752	828.511	1034.64	869.883	505.059	211.617	1192.23	652.47	992.721	755.018	1102.86	391.151	111.106	130.11	32.3318	138.142	103.932	13.1647	31.8503	413.603	20.2794	31.2499	268.035	148.896	167.074	129.65	464.191	579.741	693.464	322.91	289.704
ASHGA5P048690	187.926	454.342	349.339	738.653	98.1351	241.072	313.586	133.484	155.013	320.846	122.646	197.257	142.258	150.358	162.734	208.556	87.79	153.936	121.583	116.36	162.704	937.917	639.124	3273.28	605.625	1862.91	1909.1	1398.84	3072.48	690.894
ASHGA5P019468	83.4809	82.6632	94.1124	75.7386	59.8423	66.8108	78.1488	65.6393	74.634	99.526	142.475	136.181	142.502	184.348	164.94	131.119	64.5648	210.464	169.765	90.9274	294.716	302.892	389.869	781.428	480.949	92.9669	311.882	166.284	240.34	285.408
ASHGA5P038816	35.4011	49.8978	38.9684	43.9599	38.9391	45.7489	29.2757	33.7556	48.912	46.7746	72.0471	65.2852	81.0772	58.2449	75.7514	68.8585	28.9195	78.9801	76.0586	42.0025	56.5212	169.382	181.327	636.534	190.87	537.951	351.977	396.104	200.397	167.949
ASHGA5P007544	21.6441	19.7775	37.3513	24.0535	23.389	20.9032	22.6465	22.8225	17.2381	20.4276	32.8577	27.5825	17.1092	29.253	14.5339	28.4511	23.4014	24.7386	46.6324	17.9168	29.3807	68.6917	53.8704	236.982	97.5617	71.0499	68.906	54.7595	65.509	51.1965
ASHGA5P003401	79.5786	107.296	75.6201	119.091	81.6873	139.947	62.8457	73.0994	73.6441	108.39	72.8491	98.4197	81.1679	74.6277	87.7028	97.9512	53.5174	77.583	87.6966	71.4488	223.302	847.231	608.004	1064.37	1313.79	817.047	1109.26	1405.16	1159.07	987.404
ASHGA5P008824	855.73	1443.2	1239.88	2163.15	949.551	1091.19	1495.49	711.987	800.781	1405.63	883.073	1154.56	785.367	1165.3	823.379	1095.69	664.038	1128.52	910.345	789.13	116.354	1155.71	738.16	23204	1117.14	648.592	1247.91	636.456	1843.73	667.56
ASHGA5P028455	13.9761	12.1853	14.233	22.5415	9.87074	9.54632	12.8569	8.70881	14.776	8.65082	17.6964	17.4708	18.2019	14.6127	6.31668	15.3158	18.9544	9.43297	22.942	20.6275	65.0219	516.982	352.049	558.042	837.937	83.6905	272.846	2591.49	303.656	556.9
ASHGA5P053003	187.169	282.068	660.388	554.048	58.1967	491.002	356.968	239.744	155.33	212.327	101.413	73.8467	51.3919	89.5913	55.0469	80.7253	58.6632	62.5758	109.709	87.9081	67.0816	80.9784	123.633	178.526	259.053	54.0375	116.327	103.207	168.514	91.6341
ASHGA5P001724	312.483	305.51	384.358	589.442	197.419	302.041	228.905	288.671	267.188	472.726	153.748	202.942	200.601	276.625	198.824	211.863	117.088	163.399	172.966	159.401	108.704	228.33	248.22	297.172	259.171	346.712	304.786	285.525	220.708	370.533
ASHGA5P029680	9.80854	16.5661	14.3204	15.7058	9.23673	17.8801	13.3474	13.1556	7.90072	23.6668	23.0449	35.3693	33.2434	23.0096	29.8697	35.3064	13.6476	19.7885	34.1091	15.0579	14.0675	323.081	67.4854	111.985	1070.61	44.9497	58.2071	2716.67	57.4663	789.428
ASHGA5P030025	130.849	152.32	98.9154	129.424	111.576	107.449	141.19	110.201	132.928	172.768	308.643	234.124	232.247	257.71	255.095	256.844	134.949	246.776	331.222	150.022	334.919	209.138	407.687	181.234	790.013	53.7117	205.602	86.2175	172.613	207.948
ASHGA5P050166	2842.88	1241.36	1332.94	1539.09	2779.74	1436.22	983.127	1904.06	2578.86	1756.8	1285.82	662.822	2777.3	641.453	2764.21	670.067	1014.35	658.152	1324.75	1236.39	745.376	501.999	663.283	564.331	1121.99	591.031	539.528	668.653	347.028	460.818
ASHGA5P004024	11.8055	12.5083	12.383	18.3961	5	6.29903	8.36731	13.8493	8.98494	9.16009	14.1502	11.2177	10.0845	8.55254	11.9803	17.6511	5	12.1135	20.3456	5.3654	6.77305	15.914	20.5661	24.592	18.8091	10.7893	15.47	33.2844	44.6978	16.4872
ASHGA5P012700	62.6436	51.4942	86.9608	152.423	12.681	116.48	35.4534	69.3627	43.8279	99.6454	5	6.03038	14.7554	12.5171	5.76106	5.63066	5	5.41253	7.96364	6.91434	5	237.328	87.2737	124.318	33.7014	264.161	191.574	340.793	145.325	464.056
ASHGA5P045481	240.509	341.141	329.188	416.617	243.626	188.374	232.08	155.046	237.263	314.806	494.79	387.351	528.55	326.326	560.229	401.801	174.01	315.65	514.734	215.265	426.818	901.87	888.546	1057.01	904.641	142.215	620.522	201.424	532.48	561.068
ASHGA5P029005	52.8759	64.792	54.6291	86.1495	59.9138	64.1401	58.5371	58.4642	76.6759	88.4751	138.229	101.495	136.047	114.797	130.032	128.876	53.1652	98.1963	183.719	77.2125	108.849	174.514	191.699	186.101	345.142	46.5408	173.462	63.5192	137.657	145.535
ASHGA5P001721	111.784	253.885	124.491	133.545	92.5245	68.6985	101.36	111.711	98.0509	124.94	84.515	233.712	141.372	85.2396	150.106	231.413	33.1034	117.122	92.1647	46.9971	550.408	180.744	364.921	298.857	385.283	347.788	446.258	487.213	285.65	187.351
ASHGA5P019568	151.53	178.081	310.236	338.506	58.6478	216.151	220.548	258.037	155.191	153.359	58.6023	68.9413	59.7624	52.1345	55.3347	83.5786	62.4847	46.9064	66.8093	67.1638	62.8321	51.1032	100.839	506.12	76.8161	78.9514	148.911	64.6422	262.336	151.725
ASHGA5P007997	68.7332	90.4246	79.9668	95.139	67.205	78.2458	71.6594	63.5358	77.4479	93.7705	156.235	121.78	133.743	129.504	159.017	139.495	69.5002	123.246	168.374	75.8627	673.21	661.648	883.741	931.837	1099.23	115.278	483.863	192.758	467.001	428.107
ASHGA5P000804	184.621	209.883	124.187	222.749	273.558	187.523	127.669	112.808	160.876	199.495	218.724	289.437	345.371	197.818	295.948	301.654	184.276	202.836	237.336	230.081	761.421	593.387	939.111	711.308	870.426	425.495	1443.11	566.015	1570.86	543.788
ASHGA5P007497	27.4895	28.0727	27.8466	34.443	15.9157	19.0041	23.7394	24.4812	26.9615	29.5378	34.0413	32.9342	42.2692	31.8528	33.6608	35.7861	6.12634	45.3136	54.6501	20.2426	77.0093	199.55	126.354	356.83	179.805	71.6039	166.348	102.053	197.265	190.562
ASHGA5P052752	234.784	113.31	186.407	223.063	202.616	129.324	95.7004	152.968	128.985	140.23	338.943	185.102	172.847	175.21	191.394	285.582	186.058	272.694	419.707	137.934	702.264	4609.54	4163.98	9958.8	3806.28	315.615	2686.42	787.86	1798.42	1898.93
ASHGA5P028484	5	6.34592	5	12.4227	6.71378	5	5	5	5	5	10.4501	5	5	33.2516	5	8.96826	8.65434	5	5.36779	7.08643	7.50426	28.8726	25.9151	229.803	26.4139	67.4365	50.4802	92.7027	78.9104	8.77075
ASHGA5P003578	97.5695	80.3745	102.214	113.865	59.4603	102.875	55.6133	67.5484	50.3357	86.9067	80.0599	75.8715	65.8376	69.1005	72.2534	78.4554	50.1613	81.446	106.023	65.1033	132.366	191.692	233.011	292.906	251.196	126.751	145.768	406.335	137.52	141.78
ASHGA5P033867	60.3692	85.1249	120.239	145.455	34.8811	128.31	42.8123	56.2664	37.9294	74.9663	5	59.9965	105.567	55.4186	94.2299	63.2369	75.2291	55.0903	9.12734	64.4606	63.8253	67.0364	112.819	73.1164	102.346	888.218	130.783	110.74	83.9446	73.2111
ASHGA5P055959	55.8062	112.235	121.301	81.0475	56.0035	107.762	31.9642	40.8759	41.3157	89.0032	62.3693	97.8342	126.665	39.5885	108.351	97.6269	48.1284	36.1765	173.48	28.9657	165.905	246.7	347.556	269.086	197.389	467.859	561.909	332.928	222.989	227.032
ASHGA5P049170	420.964	219.625	242.969	367.024	344.368	188.972	284.295	337.081	309.577	346.226	400.111	305.527	444.717	493.133	467.638	340.832	364.122	473.567	489.106	496.394	666.814	358.877	691.58	524.017	893.864	119.086	412.236	165.331	266.194	282.38
ASHGA5P003175	277.026	396.068	100.811	119.616	203.78	75.2104	365.238	185.342	168.234	299.204	111.096	220.425	104.991	81.2832	106.344	226.439	25.263	94.9891	127.329	31.0801	214.054	313.946	303.374	114.661	214.772	889.166	420.444	1180.48	459.57	333.512
ASHGA5P047178	106.259	76.3902	70.8171	84.7763	90.7869	55.8431	63.137	82.7308	100.742	85.7563	82.1127	82.4299	95.4662	85.1116	109.719	106.241	53.5051	61.8194	89.2794	68.6099	513.401	662.464	956.486	1057.38	748.988	122.265	531.82	241.038	435.983	375.263
ASHGA5P048746	501.634	360.584	317.383	200.789	461.96	308.76	780.524	359.721	401.706	282.581	1479.85	405.021	554.13	324.681	514.998	460.2	207.128	381.804	1546.08	226.849	898.4	1405.81	2018.24	1856.19	1493.44	833.098	1360.45	2166.48	1392.01	764.483
ASHGA5P014433	2801.29	1981.15	1823.88	2931.89	2842.83	1307.71	3332.93	2457.49	2512.75	3105.89	1357.23	1900.73	1148.55	2393.81	1281.24	1832.36	1046.11	1908.5	1466.71	1562.58	1440.91	741.41	1195.19	1245.27	3606.55	683.898	1362.23	853.698	783.701	857.652
ASHGA5P045043	62.2637	68.3066	61.9225	82.1132	60.0478	34.2234	52.0247	54.2155	39.9114	79.955	101.579	85.994	67.0159	80.0424	83.4488	105.454	73.6137	92.1658	132.759	53.5612	333.836	288.899	573.902	262.753	333.991	71.1823	412.995	200.214	613.853	105.877
ASHGA5P005679	166.169	116.824	103.301	182.132	161.868	82.0332	89.5957	117.413	131.245	129.705	181.31	201.163	145.666	111.806	155.22	218.296	124.917	108.914	187.354	165.19	1069.76	1517.87	1571.3	1397.47	1444.89	522.529	1028.22	734.488	1450.25	1620.18
ASHGA5P003082	195.709	174.753	233.851	278.559	136.514	118.722	121.196	172.611	141.832	207.751	338.671	145.54	194.279	179.732	222.031	255.748	130.943	236.641	465.398	101.757	139.63	1156.09	763.337	1580.87	1181.55	151.174	549.18	246.888	496.142	485.65
ASHGA5P007916	37.0735	36.4249	39.2946	33.7663	38.6145	32.2095	32.0585	25.323	26.3334	53.2128	50.9526	42.2022	50.7498	32.4963	48.0221	49.3057	24.3462	42.9164	64.1652	21.8304	128.864	271.36	238.475	108.581	323.325	78.7692	97.6077	165.018	61.6373	359.209
ASHGA5P048709	726.505	587.925	495.108	371.878	262.942	446.902	240.713	549.633	515.515	529.919	253.553	194.871	305.896	87.39	333.686	178.375	51.073	89.3894	249.16	54.4165	33.1648	508.939	351.757	521.133	120.505	2187.76	699.069	1439.73	594.498	1310.48
ASHGA5P054596	237.766	139.45	158.645	247.16	335.579	171.562	166.529	142.972	198.908	148.38	175.095	251.95	225.82	114.662	202.262	272.776	152.89	158.496	202.328	169.433	525.261	475.337	1094.03	690.817	1012.66	409.687	389.119	477.382	385.771	238.597
ASHGA5P012675	297.707	270.422	198.386	340.683	547.109	185.778	239.964	192.913	275.238	244.362	917.354	678.867	752.69	319.149	642.455	978.24	645.435	465.066	840.083	462.67	438.947	438.167	427.899	337.02	442.928	345.481	582.291	250.934	429.825	255.494
ASHGA5P042285	5	5	8.20805	26.3584	8.86755	6.45029	10.4136	11.9033	7.43463	8.44217	24.9967	30.93	29.3872	11.5354	13.5182	20.4413	10.2779	9.05032	29.6352	9.29135	22.5308	42.6196	40.2174	52.3374	116.545	7.59272	32.6616	8.99507	17.2938	26.8642
ASHGA5P046354	31.5863	23.3559	20.0542	52.7426	34.2321	14.079	43.7075	26.4705	30.0602	42.5092	49.4089	40.9084	37.6684	36.1369	26.7681	52.1602	33.2687	42.6032	55.0595	31.3525	331.12	307.967	410.561	379.926	533.09	28.5655	192.58	31.8985	142.615	147.919
ASHGA5P001874	2229.1	2805.41	1984.34	1771.28	1574.19	1919.56	1391.67	2247.56	2115.64	2373.77	1385.43	888.489	868.073	384.8	837.2	831.125	160.849	389.326	1578.67	196.999	5	1594.06	473.123	1281.56	275.825	2980.11	1779.66	3472.34	1629.32	3760.09
ASHGA5P008885	246.965	240.031	263.229	344.704	321.899	130.2	203.768	206.081	237.031	227.419	286.957	359.229	393.128	311.808	373.975	423.997	246.772	282.774	342.087	295.25	8861.68	3050.73	4304.13	5336.68	4399.49	683.569	3179.35	1478.8	3464.44	3244.48
ASHGA5P010162	5	5	5	5	9.70502	6.59065	5	6.65405	5	8.57576	5	5	7.9519	8.05238	5	48.0834	5	9.11421	11.4351	5	11.3222	36.3248	31.1596	37.2289	33.8301	481.137	125.271	191.375	231.099	64.2189
ASHGA5P006235	37.3829	39.4776	58.4125	68.195	44.2775	26.4863	37.5187	40.184	37.9214	41.7399	75.804	59.6501	74.2086	74.1055	56.4957	107.984	47.8279	68.7711	108.564	45.622	690.885	1572.45	2507.22	1027.06	670.196	615.167	716.323	1325.89	713.241	1188.07
ASHGA5P050785	44.1827	35.9909	32.0021	44.4289	48.1827	22.8223	30.2983	36.8157	51.5963	44.0228	34.3653	22.1896	13.3828	26.6297	19.761	112.61	21.8245	21.9836	45.3789	9.43995	74.0446	124.542	159.958	89.703	240.202	51.0232	71.0299	52.3943	90.6172	182.739
ASHGA5P023371	111.878	87.415	91.7396	109.643	51.2097	66.6636	83.8273	147.248	102.774	137.654	97.7361	91.4709	88.8276	115.088	86.0331	109.633	63.785	98.2828	123.468	58.8647	333.399	150.835	331.412	179.713	319.284	106.469	127.785	113.325	166.086	121.124
ASHGA5P006393	99.4309	103.73	76.3613	264.349	46.4286	76.102	55.895	85.4076	79.6601	177.595	59.8986	76.0539	44.9253	75.0184	46.9493	73.9417	27.1107	72.499	66.3265	25.3845	138.804	80.6085	200.558	146.126	349.496	122.457	109.73	79.2209	129.077	98.8481
ASHGA5P003115	12.0666	5	8.05011	22.9343	8.44318	15.7925	5	5.50426	13.8036	15.1088	13.6208	14.4372	20.1706	7.09462	12.3869	10.2459	9.13378	21.6149	14.7181	5	14.9546	37.1147	72.462	48.3952	43.1363	45.6056	152.547	41.9082	176.299	97.8287
ASHGA5P049589	252.235	282.906	385.071	303.029	238.273	170.174	218.672	242.502	223.727	312.831	314.854	230.728	276.208	267.661	258.935	336.179	184.11	276.529	352.288	192.243	6637.72	1837.59	3885.78	3296.47	3945.33	224.653	1719.72	700.676	1356.6	1102.08
ASHGA5P052189	119.249	222.398	267.635	172.77	65.7752	182.444	76.2155	58.539	75.7137	261.514	111.899	114.293	203.626	118.954	169.269	136.901	37.9783	109.42	117.859	50.6465	62.032	770.588	597.27	496.837	410.552	284.482	509.46	558.831	310.505	345.264
ASHGA5P009651	91.8598	60.8601	58.0275	64.9968	103.724	81.053	45.3112	69.481	72.649	90.749	66.8364	47.1021	57.07	64.1371	33.9232	43.3334	32.9029	65.3431	76.5943	38.0847	20.9335	64.587	77.3198	96.177	65.2335	67.3752	81.7261	56.911	51.7297	52.6936
ASHGA5P027361	43361.6	24162.5	36356	27228.1	29596.1	27037	17901.6	39637	31679.3	19836.7	10216.8	7646.45	14339.4	5285.51	14708.3	7540.96	3392.63	4971.41	11280.4	4442.64	280.5	13538.5	7005.28	22526.6	7880.18	54021.6	18371.8	59079.2	19613.8	25306.2
ASHGA5P006612	2515.83	1228.02	1241.42	4047.94	1032.37	1478.81	1393.6	3100.39	2337.98	3278.33	949.027	421.91	958.937	936.336	896.327	375.964	437.507	968.18	927.659	494.895	32.3216	192.501	136.688	200.976	56.4392	1040.93	512.563	909.881	215.917	456.154
ASHGA5P012991	55.5365	55.5094	113.237	133.655	23.506	163.545	56.8725	82.5761	52.5523	78.8863	21.2928	28.5696	26.1423	44.0012	26.7063	31.0205	24.8984	31.8664	31.5243	32.5503	21.4735	661.832	282.603	455.298	896.411	2202.21	1050.99	2360	594.465	896.219
ASHGA5P005681	121.009	90.9243	64.4848	138.41	142.929	71.2703	61	88.1718	116.417	71.9978	326.975	165.179	127.401	90.4505	124.544	167.884	63.2816	67.1069	165.758	126.401	349.236	345.858	362.85	163.368	388.966	1395.99	346.709	1848.81	295.543	443.621
ASHGA5P013183	36.8389	71.6592	46.7212	85.6803	82.7951	58.2472	54.0739	44.4938	41.0105	71.9373	142.354	126.059	142.475	122.439	145.083	141.831	87.8705	107.766	173.663	106.093	131.217	204.729	230.059	292.562	234.948	46.5071	269.599	153.207	261.227	171.966
ASHGA5P010900	108.732	64.0188	57.91	60.4798	142.19	71.8726	83.8283	49.9307	122.809	74.5427	100.859	89.7656	102.037	89.444	140.544	105.795	92.0228	76.6208	125.612	43.794	282.872	338.955	492.117	334.214	720.965	426.5	644.622	492.02	438.193	384.307
ASHGA5P056124	56.8649	7.34091	10.3955	11.0365	57.4335	7.49362	6.65882	22.5374	62.4223	8.62339	119.258	12.8736	28.9858	12.2119	24.7862	21.3728	5	11.6761	138.813	5	13.7863	162.334	28.2298	11.2395	92.8274	117.745	318.444	860.805	60.4495	387.388
ASHGA5P002333	40.7301	53.1374	53.1883	58.5895	44.2235	55.3871	39.7448	50.7727	54.2171	77.8388	80.9783	72.2926	93.7173	84.3074	93.5306	93.1481	33.7668	64.7998	103.09	63.218	112.83	104.779	174.016	228.654	220.481	51.1432	145.24	129.644	192.977	100.241
ASHGA5P010487	635.196	769.911	460.076	938.919	423.679	427.286	569.281	410.314	654.533	616.628	488.701	705.708	282.625	413.102	311.927	1120.05	131.752	391.49	540.012	217.764	14.9007	712.066	137.793	995.11	155.396	2255.29	2741.51	2541.74	1307.35	1189.82
ASHGA5P003929	86.2493	64.7538	40.8622	73.8134	49.4161	74.4021	29.125	19.8696	72.1956	64.5697	18.4805	52.8222	42.6616	59.5974	48.8043	54.9671	11.1529	63.3026	28.7051	10.5759	96.676	1208.69	809.572	512.737	396.856	1431.81	2296.05	4185.49	1787.32	852.647
ASHGA5P003098	1353.04	845.919	987.346	474.175	701.603	731.655	549.364	1005.85	1050.03	764.734	258.057	351.874	1891.14	333.932	1851.23	329.842	94.8743	375.315	286.06	134.316	122.374	448.912	675.747	196.14	381.728	352.218	716.003	1015.64	359.879	540.939
ASHGA5P054761	24.8256	30.0087	24.4881	31.8801	511.746	39.7011	20.9092	25.3125	36.9291	43.7014	42.6855	44.0814	59.0627	46.6509	55.4758	48.8388	15.2951	35.8323	54.3625	21.4062	51.4525	65.1359	92.4243	59.0002	88.1654	22.5731	76.0905	26.2143	48.2971	59.9121
ASHGA5P001908	30.5929	48.6816	51.3679	55.068	45.0077	21.4613	44.0298	34.0851	53.3666	48.1468	82.9011	77.471	83.4918	69.2774	78.487	85.1172	31.1298	60.4241	223.161	42.7057	180.855	1427.41	1440.63	2203.76	1058.76	257.484	1261.71	313.476	940.195	834.72
ASHGA5P004942	57.2374	100.029	56.4435	77.8346	84.2922	68.0732	65.4541	63.2236	69.8115	118.582	318.393	204.459	178.81	157.286	201.488	189.817	73.332	137.656	212.074	100.374	168.571	84.5382	206.179	101.326	240.821	32.3662	114.321	35.845	99.6367	104.892
ASHGA5P015730	113.488	153.545	129.448	136.291	106.752	115.239	111.399	117.409	140.405	146.87	149.811	204.848	166.086	168.797	191.163	203.487	71.71	132.781	203.535	105.858	424.454	361.705	443.003	352.614	1200.75	165.273	375.792	172.932	265.204	379.849
ASHGA5P045699	19.4722	13.3632	20.0427	19.6875	34.792	26.3839	13.3507	11.566	17.2354	14.6688	18.9727	31.6505	81.4658	24.7372	90.5812	22.2732	10.6559	25.4433	27.6834	19.0946	124.092	76.8388	112.536	103.54	177.939	18.6794	116.741	12.5473	132.726	74.6949
ASHGA5P026365	5	7.4395	5.09372	6.15634	5.40922	6.38062	5.54812	6.34928	5	5	13.1391	8.26317	11.728	7.91636	5	19.24	6.01883	8.1236	11.4297	5	220.041	395.551	367.937	513.086	635.002	179.626	400.523	357.439	300.435	259.203
ASHGA5P010263	416.87	420.042	168.91	321.224	186.282	330.7	390.401	242.037	368.455	577.924	550.736	443.375	462.314	805.138	572.648	474.982	464.182	744.058	556.308	648.025	651.386	1210.96	2463.67	975.409	3732.71	663.067	581.178	771.129	542.764	518.525
ASHGA5P009833	9.294	12.682	10.4389	24.072	5.6852	15.0425	12.994	13.5918	12.5593	23.003	13.4844	20.3029	21.1729	27.3688	17.1671	15.5455	9.13899	27.1072	29.2497	11.1053	31.3982	34.5028	40.2627	44.4192	76.6213	17.6455	37.998	8.37144	44.4696	32.7934
ASHGA5P010498	5	5	5	5.24142	5	5	5	5	8.45551	9.23079	5.71819	11.1411	17.141	6.56745	114.385	6.96988	5	8.41747	11.1533	5	5	29.0268	14.894	28.7902	22.1592	16.611	41.8132	66.4709	75.2818	28.3314
ASHGA5P013090	23.1794	34.9196	24.6872	23.1541	28.0313	27.7978	35.8397	23.4346	27.9968	40.1232	188.877	55.1856	74.6895	42.8245	77.396	54.3232	24.609	54.4177	209.524	33.936	72.3506	61.5365	96.3438	90.878	107.294	17.3671	57.1949	17.3139	57.923	66.2622
ASHGA5P026410	196.545	182.242	135.307	183.569	130.09	132.664	175.307	144.591	220.296	255.678	333.07	346.928	286.977	364.322	368.253	347.096	187.153	332.593	377.584	284.726	171.738	298.35	375.412	263.583	456.299	88.8299	273.49	115.51	242.781	232.637
ASHGA5P011289	36.3805	47.6232	34.3774	50.5269	42.8867	40.8998	40.1115	34.5748	53.2528	54.2946	87.4701	69.8901	66.5781	61.2871	75.954	63.2751	47.5746	58.4423	97.5815	55.2472	139.585	122.393	214.691	145.233	247.77	46.1704	156.122	56.7957	144.341	353.305
ASHGA5P014325	159.879	154.71	169.207	106.757	132.189	146.648	73.1061	142.679	142.576	160.826	52.2706	65.9043	65.9089	34.9538	68.172	52.7663	140.33	27.739	56.019	20.1495	1122.84	1872.1	2569.57	1642.02	2545.32	1446.5	2645.28	1743.88	1990.65	2094.33
ASHGA5P013199	236.916	751.762	462.829	579.216	86.5075	707.977	321.772	278.868	195.259	416.855	52.5858	140.597	69.7637	80.8797	59.0613	135.705	87.385	76.5426	55.544	56.5681	167.866	374.021	492.555	800.75	152.249	917.15	569.477	875.895	727.064	397.361
ASHGA5P016816	2155.55	1209.75	1357.79	720.477	1896.25	1103.12	1089.04	1388.95	1821.85	1428.72	669.279	770.298	861.457	654.271	856.915	813.292	408.301	618.019	699.775	556.334	253.18	889.281	1611.9	337.99	417.198	1465.13	829.841	464.991	645.273	903.692
ASHGA5P012254	273.763	1911.21	1815.9	820.529	552.549	1706.28	121.897	220.088	189.008	1012.81	105.653	852.621	588.395	193.683	597.875	848.415	18.6946	217.087	301.71	24.4033	39.4805	1093.89	817.385	1002.16	1204.25	6481.09	1700.48	4545.31	1805.5	2356.32
ASHGA5P001116	57.3349	36.066	23.8475	42.2247	21.2418	28.9208	21.5432	30.2682	54.1498	40.9936	18.9914	19.6512	19.5253	37.3718	24.157	19.7479	5	15.6239	27.2531	5	5	63.4267	26.5458	109.66	44.1258	292.265	211.836	865.612	156.014	77.667
ASHGA5P002191	150.54	207.714	212.823	170.85	169.08	187.569	146.101	118.825	193.242	217.623	380.31	210.524	308.719	250.755	339.986	243.581	131.649	270.488	360.291	154.082	161.275	566.792	506.793	651.645	792.012	191.108	599.06	279.84	518.405	544.079
ASHGA5P047415	29967.6	44260.8	18523.6	17512.8	16277.3	17470.6	19358.7	31675.1	31478	47320.5	11073	18401.8	12452.3	8607.7	13284.8	17786.6	4356.63	7790.38	11107.7	6014.01	12.7111	5090.7	649.836	6509.57	769.079	25875.2	6668.23	18644.9	6433.37	9154.89
ASHGA5P002624	37.8887	41.0973	36.153	27.272	30.7884	45.9016	23.4036	32.7867	47.7259	41.4894	15.793	25.4006	44.4414	16.2287	30.5505	22.3901	7.47525	19.3928	24.5855	10.9658	66.6681	420.228	154.326	97.2839	317.003	279.823	362.791	3174.41	426.79	487.144
ASHGA5P028150	9.4838	16.207	6.93664	15.5163	5	7.31863	5	6.70084	11.1401	16.885	6.493	14.3308	32.0127	17.1446	10.5609	16.0088	8.43943	15.3295	13.8569	11.4094	12.0922	25.3842	37.5286	26.941	37.1871	12.289	25.6513	33.355	33.1279	29.829
ASHGA5P018621	85.4808	83.5766	66.2922	120.486	62.6914	79.0549	75.3334	86.6943	84.2358	168.843	113.24	109.615	116.657	144.658	113.608	110.488	111.909	139.556	119.401	151.867	308.434	273.958	391.547	372.308	694.183	105.48	210.862	150.067	242.007	208.891
ASHGA5P033961	31.2938	40.7777	45.2233	46.0993	23.2286	33.1706	39.3073	42.5328	33.3527	56.8027	47.2786	42.7725	70.8668	46.1189	65.2003	41.281	24.8009	42.8162	52.7465	39.5181	144.908	146.291	228.669	233.649	283.346	64.3436	209.413	123.124	134.452	132.617
ASHGA5P034106	155.545	104.484	100.866	202.522	97.1564	67.185	144.089	114.036	139.039	204.283	216.479	289.067	857.058	415.03	831.289	279.642	111.831	444.639	227.426	145.993	182.792	260.489	251.448	264.291	478.335	657.359	655.364	67.3147	517.261	199.619
ASHGA5P053583	286.697	545.377	312.594	310.62	224.978	161.316	246.243	245.822	282.224	268.997	412.951	680.44	687.22	364.217	661.833	622.112	196.729	303.392	480.281	269.716	369.839	420.969	642.708	369.961	700.774	222.107	600.518	262.83	352.252	272.278
ASHGA5P013438	123.358	315.901	354.128	338.695	81.3553	211.603	103.45	81.9834	94.4622	194.54	71.781	84.3693	46.9688	44.1401	55.4447	89.9139	24.0224	46.2021	63.6875	35.931	28.895	1298.1	626.017	1632.75	917.17	1631.23	1347.85	4277.7	964.916	1482.8
ASHGA5P014976	81.0307	95.6321	50.934	103.49	105.949	45.4586	60.145	57.4053	72.6621	117.598	1862.93	216.307	131.616	294.082	143.582	191.213	174.495	286.798	1901.95	211.108	57.0518	419.476	494.317	111.982	204.737	1110.46	252.837	193.213	211.58	164.151
ASHGA5P011586	5	5	5.21382	6.10199	5	8.27469	5	6.32928	7.80244	5.45023	22.3093	5.73015	19.4756	12.3074	5	6.96314	5	6.7017	21.2943	8.13865	85.8601	170.591	243.949	1182.36	41.8206	129.726	242.065	145.816	395.678	141.277
ASHGA5P011632	8.76261	45.5421	7.48409	18.55	7.9178	11.4086	7.1212	5	11.7794	11.0061	16.8951	38.5686	20.5303	15.4702	16.6031	66.8607	8.9154	14.2746	21.5418	11.9231	60.4402	78.8619	86.7903	100.256	108.255	101.11	115.424	128.375	78.2407	114.579
ASHGA5P005037	25.5271	35.3779	22.2119	34.8819	19.3444	29.947	26.4346	24.4774	29.805	26.4219	44.6234	49.6912	49.9147	53.3462	54.3415	56.2327	35.0775	51.4473	66.9725	29.8759	111.593	111.893	155.72	125.66	189.904	43.7035	119.527	57.7091	117.802	115.316
ASHGA5P002355	352.225	299.532	234.705	276.469	315.079	199.139	222.493	233.525	291.054	338.992	479.782	451.598	609.972	534.717	625.517	487.075	263.534	512.64	493.558	339.691	1108.54	473.937	1003.8	563.28	1891.01	168.308	468.117	220.614	372.111	430.63
ASHGA5P002847	285.002	50.4277	48.9749	58.0336	349.153	43.1722	39.449	25.7372	169.699	62.1157	11.0289	46.0686	424.172	160.346	417.81	51.0917	21.6319	43.6153	14.7752	12.5446	5	162.479	91.9317	9.98512	120.443	159.025	397.899	1631.12	521.589	150.046
ASHGA5P022584	582.621	239.01	353.54	319.243	214.572	290.411	151.034	281.529	341.794	288.372	34.9282	76.8528	206.399	27.4788	186.201	84.514	91.916	24.0071	45.8713	66.9465	5	178.008	34.9627	154.791	69.091	428.502	244.569	672.773	195.543	266.246
ASHGA5P027257	112.13	116.937	196.665	174.162	124.694	93.0911	88.6043	117.483	83.5426	111.499	230.477	94.7759	107.225	113.429	138.488	160.74	107.82	168.039	272.176	65.2463	384.995	446.454	710.915	734.685	630.251	122.35	450.854	183.215	325.786	324.195
ASHGA5P007740	107.344	110.066	147.701	140.969	105.086	76.8275	56.1945	102.971	76.846	94.2918	130.174	86.9418	137.532	60.3413	157.572	121.147	64.9403	124.941	158.31	48.8318	130.148	350.32	323.792	360.962	431.021	90.5805	217.859	279.786	185.855	240.267
ASHGA5P012326	91.7524	116.22	126.542	94.2963	38.3354	76.464	36.969	84.6652	67.9332	69.0957	62.4071	47.8186	42.2599	26.5928	55.6878	37.8639	14.1048	18.9608	67.8784	22.349	17.0017	62.3017	46.1278	93.3929	71.2449	78.7394	69.8857	161.165	64.6467	95.8993
ASHGA5P004792	12.3726	16.2668	14.1372	18.3042	5	7.67302	6.81655	15.835	9.38901	5	17.7361	12.0656	9.4881	9.79695	5	12.3742	9.34648	13.2085	23.4044	5.0962	9.46342	72.9463	59.4189	167.272	69.5447	58.3782	60.6942	28.0963	55.9573	36.9773
ASHGA5P010916	3171.42	4910.91	3190.56	4824.23	6665.47	1907.24	3704.08	1778.66	3199.66	6669.31	17003.7	6741.81	8155.82	6073.49	11658.4	9077.61	7871.68	7256.82	18225.1	7657.62	3668.56	2734.65	5445.01	4145.01	6985.73	387.946	1845.62	1256.51	2305.06	1565.98
ASHGA5P008581	19.0345	13.4287	10.7206	12.6139	8.11037	8.34083	5	13.0681	7.5482	12.9484	9.40028	5.32372	7.87766	16.1456	11.5937	5	5	6.69258	16.8547	10.0397	9.54586	149.262	63.7882	214.886	322.611	235.429	251.94	509.066	116.408	203.833
ASHGA5P001607	33.4341	53.1208	46.6624	62.871	31.0068	51.4623	37.563	23.8782	32.8761	84.8906	60.1414	51.8833	66.5439	46.8032	69.2267	53.7341	35.5074	43.2156	78.8062	24.6836	74.285	441.939	407.023	435.539	585.728	713.452	913.728	1371.14	634.796	499.071
ASHGA5P002071	5.91907	16.4723	18.5798	39.0915	5.2343	9.5981	11.7307	9.8733	7.35793	18.2345	22.2821	17.5312	21.221	20.6566	14.3078	21.3858	13.8841	28.933	37.3607	5.7784	9.73279	333.905	164.597	118.795	122.618	1208.21	576.931	633.555	774.539	250.378
ASHGA5P010376	117.286	95.1955	80.9858	130.343	115.306	66.8473	89.3919	82.146	90.3398	100.956	167.551	96.5883	139.05	92.7402	138.7	117.119	83.0321	115.401	199.113	76.4613	2521.35	24078.2	24628.1	45761.6	15520.1	1834.96	19933.1	4568.71	15805.6	13016.4
ASHGA5P051197	194.451	169.715	205.219	266.365	192.011	164.51	150.914	169.432	195.215	177.651	404.267	163.562	286.191	223.722	296.446	249.186	153.19	251.984	1035.51	136.629	358.153	982.824	1137.32	1216.51	1350.51	162.042	703.233	394.764	415.004	426.927
ASHGA5P001517	126.536	85.4658	94.1445	101.912	70.2373	77.4754	60.7643	80.9375	90.6148	251.546	74.0594	84.1422	87.9473	39.4846	76.8966	97.4296	274.257	43.4369	66.6392	49.5168	360.011	1300.61	625.447	1618.75	801.106	530.557	996.962	894.4	868.956	1202
ASHGA5P050083	44.8706	60.639	81.3697	90.4096	64.3875	76.1634	48.9178	30.9227	36.3946	83.6337	135.102	89.9888	113.76	60.1202	98.9484	79.4401	45.4221	64.989	151.561	50.1163	155.009	77.0864	98.9671	138.046	130.664	115.134	138.822	88.6186	82.9944	77.6221
ASHGA5P004323	146.731	346.6	287.653	356.698	653.743	234.287	267.885	128.212	180.411	249.642	778.609	909.292	988.412	491.731	570.909	1035.89	678.981	428.074	831.025	1376.39	90.8672	111.944	184.629	193.622	243.575	52.4699	131.592	208.129	373.575	153.473
ASHGA5P002610	1017.36	634.917	587.357	493.172	696.769	594.795	385.454	796.081	778.794	518.178	348.257	170.714	222.14	88.7447	220.318	148.106	34.0667	89.5782	376.342	35.2348	45.2247	566.611	372.221	818.242	562.284	6722.8	1305.04	3822.68	1066.94	1049.42
ASHGA5P017733	5222.39	4614.33	6718.7	6450.39	4686.26	2736.67	4868.84	5842.74	5929.08	4299.05	7967.25	7976.02	11323.4	10259.4	11854	7716.67	4814.41	8366.5	10153.9	6543.68	1029.31	4177.05	4537.19	7214.39	3796.1	1199.11	3993.87	1629.42	3359.8	2972.26
ASHGA5P055983	613.347	738.878	863.478	587.915	770.338	271.578	542.078	485.745	598.527	716.839	688.527	865.445	1233.51	1087.25	1254.01	1008.45	689.333	1039.5	729.297	864.994	2862.24	2207.51	3559.79	1670.58	2190.48	1601.74	3057.41	3023.94	2262.4	2045.37
ASHGA5P008816	5875.31	2880.52	3639.61	3079.49	4454.15	3669.35	2081.49	5048.42	4510.84	3475.16	685.732	888.556	1252.37	580.62	1331.3	872.89	311.014	609.514	859.771	320.818	1663.73	1626.13	4031.97	2601.66	2109.41	5890.52	3048.79	3402.01	2192.86	2394.23
ASHGA5P014002	153.987	159.809	137.259	212.622	217.41	94.2949	127.167	122.242	174.866	187.576	159.866	243.772	226.049	196.203	213.074	276.695	170.451	215.364	304.62	204.709	2760.89	1410.26	2806.78	2844.07	2567.69	551.791	1873.27	605.671	1546.93	1032.7
ASHGA5P013659	243.786	401.061	355.663	423.426	168.333	149.29	135.873	124.547	173.595	241.515	83.4696	222.844	90.3158	72.5312	89.0631	240.189	22.0598	70.2408	156.595	27.4904	11.8832	408.889	255.041	223.184	319.473	464.574	277.051	640.713	246.907	374.796
ASHGA5P005547	66.8688	85.8845	98.9046	102.144	55.7813	48.8191	46.797	72.6365	66.4091	84.2659	101.91	81.4601	115.23	106.285	109.474	145.425	70.0203	188.123	115.36	84.5914	484.323	394.675	734.304	1039.91	4121.29	101.358	301.003	111.475	426.141	347.231
ASHGA5P049794	249.447	301.293	309.028	474.054	346.802	427.109	331.815	222.657	256.65	376.272	240.34	297.402	437.496	774.235	470.468	719.313	816.311	841.679	291.329	920.861	48.9673	222.835	315.91	175.673	361.396	83.4463	189.189	287.021	156.781	198.832
ASHGA5P010335	16170.7	8887.33	8264.38	10906.6	13447.9	9922.48	9279.44	12893.4	14106.8	9167.84	4409.83	3763.43	4267.3	4744.73	4294.71	3575.71	4368.84	4957.01	4198.89	5065.18	133.699	2410.66	2084.33	2219.24	1484.91	3311.79	4635.06	5731.19	2332.45	3591.99
ASHGA5P010225	4423.01	2735.15	3278.81	2923.31	3671.61	2901.27	1819.66	3113.31	3379.55	2772.22	1340.99	782.539	1277.63	417.842	1322.7	739.876	175.576	425.617	1476.52	185.606	2556.79	2713.46	4996.44	4101.69	1762.53	5194.86	5456.1	7800.67	4400.4	3192.39
ASHGA5P055628	1830.08	1206.52	2258.03	275.719	2133.17	693.249	2954.79	1017.95	1362.39	1289.12	36.5036	409.412	365.223	341.467	359.555	381.538	176.491	394.75	36.661	164.115	45.3236	315.264	244.795	58.2721	228.64	13084.2	1195.52	3165.68	2411.47	1152.48
ASHGA5P044204	75.7558	77.4926	77.5105	99.0801	76.0832	68.4011	58.7735	62.1818	76.7648	77.4892	180.318	106.315	123.726	139.018	119.739	166.876	73.6443	128.91	271.548	75.378	462.197	239.474	428.88	243.532	679.497	88.221	360.965	100.764	227.343	233.705
ASHGA5P014160	9.92585	26.3349	15.2069	24.3934	20.9717	25.9293	17.0674	12.2779	16.9644	31.5421	60.3539	55.9549	56.1893	54.247	78.1526	55.4711	50.0495	42.487	65.6416	43.4524	35.4052	32.4023	52.5037	253.729	53.2475	19.5465	23.4862	1734.39	34.8698	43.4887
ASHGA5P044679	369.957	161.939	217.638	512.442	124.636	141.911	147.562	285.471	256.548	600.373	38.4554	71.067	235.256	62.2931	166.451	64.1002	34.477	64.6725	49.4219	15.6916	26.161	131.742	107.871	117.9	135.047	250.749	161.332	199.711	117.096	183.264
ASHGA5P050884	2153.88	1950.84	1690.61	2539.15	2230.76	1049.36	1622.11	1407.34	1980.23	2027.29	2876.52	3116.55	3167.05	2812.32	3643.27	3534.36	1334.48	2057.87	3483.54	1968.54	4397.12	1577.24	2870.58	1508.59	3241.31	467.839	1662.44	650.034	1379.85	1559.37
ASHGA5P048790	10.5211	31.967	21.7568	37.6079	27.7393	26.9435	20.4835	26.9694	31.9686	28.647	57.7762	70.1183	60.4929	63.7704	52.4842	63.4586	32.1499	53.6432	140.689	53.7795	286.784	148.286	260.365	253.027	530.602	45.0042	195.56	87.4473	165.758	163.323
ASHGA5P005775	263.929	275.764	300.031	376.504	57.062	489.597	156.009	322.603	219.58	359.717	63.5187	160.144	162.051	115.686	160.679	149.088	61.4631	114.338	85.4307	90.5141	219.521	1650.53	1673.86	1888.3	1439.11	1523.9	1929.78	7279.11	1649.99	2015.54
ASHGA5P007703	54.9736	59.9099	48.7025	124.457	42.3669	88.3078	66.5657	45.648	50.0996	99.2773	60.2999	43.0103	34.3254	37.1203	32.3449	39.5272	15.5814	26.7841	78.21	31.7738	63.3626	52.2679	94.2137	70.0673	164.317	22.5733	69.7798	15.242	62.2916	67.6198
ASHGA5P017735	637.921	965.316	483.086	698.32	982.576	451.696	646.241	404.98	539.567	1104.22	1869.64	1519.15	1754.13	1402.17	1962	1746.48	544.026	1109.26	2063.34	778.224	691.714	707.373	962.267	429.91	736.057	172.786	514.906	255.641	435.747	492.551
ASHGA5P019154	89.7575	80.7028	97.8898	103.391	61.2344	77.1429	80.7864	74.0614	116.257	110.929	76.4628	111.925	78.2373	143.665	103.927	151.978	52.1823	128.15	108.732	91.8402	237.559	501.257	481.912	642.821	636.697	126.658	428.851	206.143	494.293	414.087
ASHGA5P051991	114.273	131.831	100.207	242.338	109.734	157.213	153.109	100.066	100.046	151.098	123.538	126.839	136.048	97.4746	150.441	133.338	53.0864	102.146	165.984	58.0288	326.326	281.868	526.966	271.128	520.76	507.795	476.325	355.042	330.842	251.004
ASHGA5P008175	298.744	592.207	372.121	504.086	193.74	222.596	275.827	285.081	314.24	433.301	374.378	418.949	532.808	370.665	536.106	462.936	131.877	279.704	439.839	244.669	297.422	203.836	367.971	210.328	461.947	94.8893	257.825	88.5816	166.779	195.087
ASHGA5P007852	46.3964	51.0594	39.0539	60.3647	57.5464	59.2154	35.8244	43.998	43.8157	65.8508	53.3152	61.4125	69.1963	54.7229	71.4252	47.1649	36.6234	51.498	72.695	42.883	149.011	386.053	407.387	465.944	563.775	173.511	392.522	385.66	314.539	325.708
ASHGA5P011506	781.527	985.553	702.032	682.026	310.159	738.647	568.301	356.783	441.532	977.808	96.491	249	131.844	98.8315	133.76	266.718	31.8347	103.464	107.414	27.9187	5	443.166	58.5023	653.394	78.6067	662.287	551.119	777.81	560.656	752.388
ASHGA5P005476	1172.22	591.97	836.616	636.414	794.106	645.689	633.398	821.865	1168.68	1005.56	351.405	187.538	384.553	225.055	389.822	186.185	75.3846	164.23	395.15	133.883	6.47208	621.118	175.293	510.411	119.443	3258.14	675.519	2692.26	548.856	1168.23
ASHGA5P005837	8278.04	7833.53	8963.58	6021.91	4731.72	7476.68	6112.51	8928.49	7487.29	7900.21	2759.37	2389.13	2554.43	2882.3	2526.72	2256.54	812.18	2708.88	3102.93	1149.32	138.742	3613.62	3756.01	3141.01	1904.01	11552.9	9707.53	4227.81	5846.43	5681.28
ASHGA5P040960	20.0433	25.797	23.9016	28.4092	29.9747	29.455	23.9237	270.474	35.1866	35.5548	86.4681	38.7343	48.7262	45.9867	56.4607	42.5723	14.9065	36.0451	44.9082	20.6249	32.6449	89.0323	96.1342	95.3231	131.291	41.0729	130.93	338.7	174.093	75.8956
ASHGA5P002197	5.11186	41.1079	40.4811	19.9546	5.70336	25.5337	24.7524	10.4468	11.1346	55.6666	43.3724	12.5021	9.85389	10.4717	15.683	13.1527	5	5.59521	12.8363	8.58578	50.2185	170.119	124.433	230.637	200.511	168.465	195.711	270.964	175.679	216.686
ASHGA5P010897	11.6061	98.4827	30.3087	23.411	12.7702	12.9283	12.9931	17.1555	17.2831	14.9351	29.1691	18.1833	28.0363	26.2339	34.9546	21.1373	7.22943	43.0313	30.3146	14.0449	67.0489	57.0898	65.673	159.246	103.404	51.0282	160.955	64.6117	90.0815	60.4071
ASHGA5P008282	841.986	516.813	696.174	796.372	311.976	686.241	348.01	886.582	707.873	939.431	224.405	109.389	203.944	112.42	211.066	99.9808	74.2116	111.23	222.654	84.8702	40.1544	299.771	306.062	798.58	142.529	811.075	525.897	1443.77	286.078	292.197
ASHGA5P000925	36.4842	34.6748	49.9651	50.3543	36.6669	32.4995	37.9501	39.2718	41.0057	45.5975	58.1698	64.4744	65.4181	61.0766	73.3654	68.6025	28.5936	73.4505	67.3645	43.5254	233.354	152.365	215.489	233.375	305.63	48.7561	124.91	48.3863	127.221	117.635
ASHGA5P027866	18.7155	15.3652	11.8854	41.0853	20.1545	18.6217	66.9645	12.9363	33.0324	37.6351	25.9091	37.4451	31.6957	41.0367	31.1937	27.4781	27.3551	29.0078	37.3733	42.6136	5	47.0488	30.1273	34.4078	37.4237	16.4967	44.1225	11.9926	36.037	29.1565
ASHGA5P046946	200.901	193.422	166.756	239.049	158.344	201.99	190.928	168.589	233.678	267.053	232.411	255.918	288.795	334.305	291.912	279.658	148.925	317.049	272.919	208.605	431.476	976.74	1133.87	1214.6	1301.17	416.592	953.007	552.079	746.603	802.997
ASHGA5P004425	57.8977	57.855	51.5275	52.3674	33.0003	52.1128	36.0945	35.2662	51.207	61.6989	75.5659	76.2375	57.935	62.8663	67.9053	74.7602	32.1591	52.0964	79.4589	31.4476	61.8441	189.397	166.898	202.743	141.71	164.86	179.328	261.855	250.714	123.211
ASHGA5P014615	132.103	119.101	101.987	162.351	168.033	160.469	141.879	89.6257	137.76	177.512	405.727	163.682	218.359	274.261	238.215	182.398	271.736	325.777	448.28	147.83	76.7341	236.33	153.622	202.912	319.588	120.509	207.05	383.235	190.948	248.772
ASHGA5P002375	14.5737	39.5971	37.9004	21.9016	7.43708	42.91	16.9999	9.08629	13.5994	39.3426	9.61675	33.622	28.1355	12.4443	20.7625	26.4	5	13.2593	34.137	9.14923	47.8998	1183.72	1085.88	343.413	120.377	896.916	415.683	693.564	402.397	546.659
ASHGA5P013687	41.5353	128.176	95.8759	76.76	66.4206	111.165	28.9336	19.0865	54.6176	93.5637	45.7385	150.893	1110.42	182.202	1048.29	157.035	16.5467	193.257	53.8297	20.6111	14.219	349.83	645.401	332.916	261.88	206.61	670.039	1021.84	1077.91	206.484
ASHGA5P013291	13.662	78.3885	37.1389	36.0831	15.6061	44.6591	20.6821	10.4576	9.8195	40.5325	31.5973	35.8316	16.4609	17.9453	9.90867	27.6944	5	11.7708	27.5556	7.71074	16.7872	58.8058	57.7754	163.271	134.828	104.928	104.439	233.745	147.92	60.069
ASHGA5P010742	130.676	158.2	205.122	127.851	95.2487	246.907	104.528	125.905	131.442	183.176	117.588	103.917	130.359	95.0551	133.691	112.308	32.9731	93.6245	160.429	47.1519	268.821	505.328	586.22	418.905	436.531	417.722	586.274	746.095	449.036	531.438
ASHGA5P051415	97.094	225.768	108.312	162.98	406.991	131.168	180.919	78.6423	150.669	313.908	782.401	480.619	638.473	387.517	619.135	474.88	263.992	412.94	844.599	312.108	62.0316	93.8617	96.2226	89.9421	112.725	21.9496	93.2846	27.0975	59.9336	73.6673
ASHGA5P017898	24.5005	34.0915	26.8762	35.5178	19.9952	22.8676	21.3401	21.5338	31.4047	47.7246	46.3021	51.5769	85.6391	35.861	82.7543	48.0662	18.1483	38.9177	46.7691	28.8364	5	76.2453	87.452	130.369	40.5178	76.3923	92.1221	91.6089	101.05	62.6388
ASHGA5P014111	37.2573	34.6403	34.5326	40.5481	38.3276	36.2474	43.4654	30.4437	44.0655	50.9603	69.012	85.5231	68.3873	76.1812	93.7343	99.3831	33.858	56.1838	84.0039	56.5813	88.4605	111.677	134.477	108.815	203.62	39.4681	118.084	45.7581	121.011	111.178
ASHGA5P039666	1235.14	1454.42	928.893	3491.62	279.515	1669.29	614.157	1771.33	992.688	1866.02	229.168	734.706	241.767	2089.04	267.207	745.976	161.249	1819.91	233.284	195.636	749.103	2058.4	1527.48	611.464	1424.33	471.976	772.847	920.581	653.307	1393.97
ASHGA5P013488	12.7771	22.2221	11.7682	34.1261	12.6651	14.7431	15.3469	14.801	21.771	14.7607	29.5212	32.3258	39.3335	26.5081	38.4402	36.7733	16.8813	29.2638	43.4275	18.5893	119.262	555.148	436.139	474.393	486.35	542.126	740.28	1108.1	415.684	572.165
ASHGA5P014215	143.618	186.988	134.723	111.218	127.383	101.193	133.007	119.814	149.838	182.265	225.861	242.727	228.677	202.274	232.015	213.194	133.281	261.993	254.691	140.337	694.144	967.855	1024.81	1693.15	1665.89	127.959	761.853	231.732	658.428	687.851
ASHGA5P002424	111.986	158.568	75.6567	187.482	23.947	194.069	127.89	105.61	103.457	130.871	21.5498	62.1876	43.9032	70.716	40.9691	43.7541	22.2895	61.1345	31.0819	20.8786	13.0769	1167.04	661.855	1447.5	446.403	2184.15	1310.54	3327.76	1446.31	669.344
ASHGA5P009040	88.9621	172.566	111.132	139.967	106.54	121.483	98.5322	109.468	127.243	157.284	254.883	196.656	218.874	188.743	259.376	249.228	86.885	206.446	279.757	106.528	151.122	277.322	351.02	254.319	422.712	83.1509	273.467	126.308	256.868	267.044
ASHGA5P052083	454.23	729.055	461.568	598.426	716.85	398.706	590.688	371.393	495.915	981.123	1606.25	1184.65	1370.12	1036.04	1458.96	1191.03	464.776	1040.86	1732.61	635.414	510.191	628.3	957.227	610.204	1318.11	136.824	509.349	200.27	465.123	483.739
ASHGA5P021944	8.38992	14.1844	14.2552	22.0398	12.473	19.3588	13.5106	20.9199	15.3282	63.2219	36.0994	21.7089	34.4088	17.7654	16.8874	21.3846	7.64171	18.8027	29.3641	14.9738	23.2648	136.284	96.7285	169.779	186.395	51.0753	128.26	115.818	104.917	142.705
ASHGA5P004526	530.434	657.859	896.968	755.155	482.139	389.137	605.1	405.758	508.252	738.639	1173.81	859.322	916.279	738.38	973.344	856.908	402.623	686.186	1276.27	526.822	3015.82	2587.25	3325.03	4467.15	3872.5	442.102	2223.88	1130.94	1964.42	1401.48
ASHGA5P001423	5134.73	2305.7	3153.44	2868.12	3556.46	3529.5	2606.42	4405.84	4242.48	2834.53	2159.7	667.125	1622.88	1317.33	1636.81	639.847	943.612	1359.65	2187.75	1052.58	113.418	1204.86	874.375	1668.5	1486.7	4329.97	1954.79	6171.6	1185.71	2398.25
ASHGA5P042256	117.645	200.142	112.473	293.109	29.0817	148.821	104.099	74.3432	74.471	186.812	24.0398	120.236	66.4049	55.747	60.252	123.527	12.6766	84.6835	35.5151	15.2673	5.46573	232.712	43.2126	343.03	54.5583	369.807	525.422	1073.54	565.521	247.675
ASHGA5P002179	1623.28	905.349	1133.41	684.26	897.366	998.473	662.304	1263.65	988.504	847.928	311.62	344.404	511.564	226.692	560.068	356.663	179.108	288.546	325.542	213.125	444.987	809.126	1117.93	2185.22	2246.81	3522.64	1491.42	1735.32	1034.94	1170.76
ASHGA5P004165	5	5	5	5	5	5	5	5	5	5	8.90437	16.2062	6.03334	5	5	7.82883	5	5	19.3387	5	24.7059	26.436	37.2139	43.9047	128.737	5	26.162	10.6616	27.0856	27.2113
ASHGA5P007016	48.5575	135.134	97.9128	147.659	87.2659	96.9255	53.996	38.9233	46.4593	139.766	172.952	164.551	191.314	116.511	219.477	165.779	64.5796	88.7994	199.356	97.3013	1592.12	2460.55	1887.25	4082.69	1898.39	505.026	2917.24	1674.01	3150.1	2052.86
ASHGA5P011976	96.4387	135.636	112.309	138.462	21.0088	153.651	44.9205	85.4715	68.1804	125.694	80.7188	46.957	61.7074	33.7878	63.9005	320.895	15.9764	25.634	79.7702	23.0053	17.8576	788.162	573.211	1966.54	769.016	2370.61	738.37	1876.73	776.679	397.468
ASHGA5P052969	6.74554	5	21.5664	94.8666	5	5	8.4154	9.01795	7.79414	58.5504	9.83886	6.77032	9.23718	17.6275	5	11.0204	6.59097	20.3136	17.9267	13.0562	39.3457	41.5354	40.5575	36.9712	66.9883	19.4107	39.5029	21.0433	36.3868	40.7355
ASHGA5P013761	569.625	374.11	423.291	371.324	463.645	283.31	697.9	427.755	380.163	299.624	273.838	371.27	469.452	277.913	395.293	411.389	276.233	267.442	324.343	340.122	521.232	2382.8	1808.23	4448.41	4558.35	257.61	1297.45	426.172	860.413	1422.93
ASHGA5P015983	24.8604	13.6128	12.9157	20.886	8.16615	12.6265	9.41247	13.2133	12.9389	11.8313	32.7883	22.5838	23.9205	18.7456	10.3248	30.0523	31.4636	24.0033	34.8679	32.9971	43.4446	30.1551	57.2387	37.5951	42.7192	15.0602	29.1461	57.6627	33.4763	22.5415
ASHGA5P010189	532.624	356.823	474.953	435.741	168.839	467.736	239.723	275.181	292.07	496.31	127.115	93.1919	174.929	69.3673	135.538	81.8066	44.2415	66.1452	129.603	15.6245	5.53631	177.104	62.6383	364.638	18.2725	614.659	308.863	1140.73	164.359	194.575
ASHGA5P040920	135.62	69.1597	76.8359	110.652	98.2388	85.4058	55.1602	69.5817	98.9487	80.4562	101.187	63.2148	79.0466	68.6378	66.7155	110.851	44.7307	86.5451	131.61	39.6793	77.9504	307.773	279.903	235.237	288.576	618.701	255.306	278.364	206.431	314.692
ASHGA5P015059	74.7345	13.1556	19.7672	17.8075	50.9092	16.3865	14.8949	42.8925	44.0845	24.6349	18.7601	8.26333	13.1359	22.226	12.8207	42.4872	8.64019	20.0955	29.6736	7.5319	5	58.841	9.48457	16.2333	13.3426	56.1934	48.6218	129.201	30.908	96.0875
ASHGA5P050349	5	5	5	5.96892	13.6903	5	5	5	5	5	7.80343	5	5	5	5	7.68153	5	5.13899	14.956	5	22.2623	32.0986	31.5765	95.9498	103.291	5.04187	31.7308	115.23	28.0053	28.6557
ASHGA5P041262	265.759	157.713	146.968	163.999	68.0959	261.137	142.172	157.634	167.506	184.764	30.6318	65.117	59.0546	44.5142	47.9547	60.7036	12.7214	37.6571	33.3852	17.3855	10.3709	1819.38	480.766	4351.43	429.65	3543.12	3111.11	3739.35	1992.6	3107.57
ASHGA5P028076	29.4847	20.7593	27.4351	35.6598	39.6239	21.4067	25.4823	20.0113	24.7293	27.2122	44.5409	46.7026	51.1185	37.0211	43.6002	36.0155	25.3346	39.741	64.447	27.8656	1545.88	665.443	1400.43	1020.61	1076.1	72.125	532.836	145.973	350.19	284.054
ASHGA5P001020	42.8416	16.4994	15.1534	26.1855	36.3905	23.0598	14.933	18.3356	31.6645	19.1642	13.5306	18.187	11.8249	28.7323	12.715	21.3899	8.37595	36.1065	20.6482	5.70686	10.2858	23.2796	37.3349	35.4343	999.067	12.5398	90.868	14.136	22.3216	21.5801
ASHGA5P012724	960.818	1104.39	1005.69	942.209	462.475	763.322	328.509	914.301	597.807	662.187	263.419	401.331	401.433	158.094	423.221	412.399	68.1306	171.852	318.415	59.2832	21.047	1050.19	392.92	1797.07	560.851	4642.06	2531.09	2795.06	1679.03	1594.25
ASHGA5P018024	25.1031	27.2156	20.7896	42.2256	33.4311	27.7258	17.1208	29.2766	27.7303	56.5825	41.7119	66.2822	27.2794	32.5988	30.7237	68.3845	50.5823	32.5319	61.6327	23.9112	150.672	483.59	528.632	352.673	255.885	320.514	510.478	401.788	313.241	526.316
ASHGA5P006508	63.7962	61.2926	57.7646	68.6376	51.9565	46.5451	37.1823	40.3228	45.8137	94.39	97.8279	57.6727	62.171	57.5441	76.3496	67.6247	39.8427	63.4059	122.099	41.231	98.5782	444.868	318.078	278.3	323.603	135.134	288.165	350.633	175.922	821.286
ASHGA5P005660	6542.72	5707.3	3730.68	2369.51	4774.92	4912.57	2524.62	3737.8	4745.15	5143.28	410.964	2306.38	2144.42	440.068	2165.28	2258.76	385.429	496.851	471.015	383.244	152.214	1477.72	788.794	853.345	416.456	12688.7	15268.1	1082.13	3108.07	3443.34
ASHGA5P006027	586.587	635.217	451.568	536.427	419.32	486.875	232.489	591.031	504.361	428.99	496.461	648.669	381.886	733.001	429.826	622.448	157.054	818.738	527.81	160.309	49.2975	405.362	713.173	368.102	250.917	256.335	768.267	238.508	948.383	450.917
ASHGA5P009634	148.965	127.462	188.43	179.392	163.609	146.252	124.853	125.012	118.177	133.499	234.115	120.178	163.568	91.704	153.808	150.922	70.3682	128.643	257.683	46.3956	84.5423	878.247	496.713	1459.18	713.646	182.512	432.876	360.014	255.129	397.12
ASHGA5P000892	8099.52	8591.45	11361.9	9972.39	7482.06	3086.45	5317.43	6891.47	7562.5	8799.92	6194.08	8774.15	7856.11	7855.32	8227.45	8982.84	3306.93	6609.53	7036.36	4044.59	12807.3	4582.73	10284.5	7026.06	10302.7	2489.84	5698.05	2406.73	3536.38	2986.97
ASHGA5P021114	5	5	32.5635	35.4437	5	5	5	5	8.3149	6.45926	5.37363	5	13.546	5	18.0474	5	5	5	6.35068	15.7214	10.4741	81.7317	249.787	9.39599	13.1909	10.6029	60.3848	48.5328	61.6529	22.1085
ASHGA5P004720	5	9.17395	5	14.8736	6.50722	5	10.9774	7.79013	9.99547	239.429	9.58347	20.6254	18.5804	15.5724	5	10.0797	13.7008	18.6421	34.465	17.5834	9.40381	16.3356	34.8492	15.6695	37.597	5	17.6024	5	16.4815	24.4833
ASHGA5P002253	768.847	1253.62	847.134	998.093	212.694	702.727	270.223	666.257	627.322	1018.53	481.107	548.514	282.652	150.228	301.94	555.626	34.3883	134.516	670.316	48.1984	16.8413	265.216	95.8319	742.511	110.544	411.923	1007.27	2111	376.826	298.056
ASHGA5P027429	3935.97	11043.3	8017.42	12455.9	8962.35	5131	11136.1	4957.59	10452.8	13614.8	36314.6	27194.8	21120.1	26635.3	30280.1	35655.9	31411.3	22920.9	36982.6	27617	670.178	245.525	624.101	276.28	707.486	82.8448	78.5122	2667.51	6966.46	1017.4
ASHGA5P053542	1199.53	1006.49	3249.96	1469.07	498.061	921.202	601.606	1059.03	967.973	711.255	309.151	259.602	93.469	154.547	91.1437	257.468	38.5636	185.788	284.201	45.8187	220.79	1553.98	2218.05	63.4404	343.1	420.7	1708.13	6815.79	3398.23	2434.47
ASHGA5P020948	13.6913	18.6687	15.4596	28.4266	9.9523	25.0799	22.732	17.6944	13.9308	28.5208	30.3863	20.4014	16.0981	26.6703	19.3486	21.2808	13.1773	35.1414	38.4213	10.1442	19.9652	254.056	137.778	267.065	498.654	213.146	393.698	283.629	212.835	211.308
ASHGA5P014405	405.412	430.649	408.354	369.131	397.759	366.079	363.011	414.248	341.462	575.706	519.989	393.707	393.941	524.555	367.193	582.182	255.386	481.241	546.187	260.869	2382.8	1640.94	2306.54	2327.03	2889.88	390.903	1347.96	505.316	997.608	1063.97
ASHGA5P034757	1005.36	818.78	729.863	415.507	357.572	539.726	532.248	1032.46	773.265	638.574	229.991	146.91	242.64	141.087	239.293	150.701	48.5277	122.249	234.259	55.283	5	333.171	147.328	269.104	95.058	578.218	939.154	1326	606.546	519.882
ASHGA5P003185	451.169	199.18	266.941	707.134	288.689	194.134	174.612	392.939	387.433	601.531	216.896	207.221	325.418	271.401	321.807	264.452	128.912	262.162	274.424	117.669	338.939	192.392	316.046	244.233	348.277	162.515	224.776	102.945	157.397	146.018
ASHGA5P038617	70.2649	98.2109	124.019	153.997	43.2937	148.406	65.8004	108.285	67.5425	127.005	148.533	89.3382	62.4589	140.562	87.5298	121.04	188.959	127.518	114.515	62.2194	126.992	387.507	479.264	1363.31	406.769	128.585	351.924	404.162	317.758	314.041
ASHGA5P026528	237.835	397.929	307.784	427.735	479.911	289.807	376.15	303.055	282.339	486.062	1164.73	779.73	881.079	753.955	967.435	944.778	616.952	695.866	1261.16	729.812	1374.23	1034.81	1835.62	1206.32	2208.51	378.634	1744.47	544.832	1157.5	1171.44
ASHGA5P020770	22.3814	30.4271	27.8424	32.1008	15.1727	36.329	23.7418	25.5252	20.3388	33.6407	64.8546	43.03	24.4613	41.9562	21.202	38.6121	21.499	34.0607	77.4679	25.3922	29.9826	64.9395	57.2199	64.6894	127.6	206.178	49.2466	77.5059	39.1993	56.3736
ASHGA5P043894	3902.02	4974.01	5334.99	3907	3989.02	1937.07	4024.69	3332.31	3565.62	4671.59	3768.5	6428.59	7887.82	5382.49	8671.97	6394	2339.4	4032.1	4147.62	3727.23	10556.3	13625.1	18216.2	15956.6	19800.5	9491.44	17041.5	14326.4	13849.8	12530.9
ASHGA5P006236	1418.68	2286.73	2011.76	2040.7	3186.14	1055.64	1994.2	1045.45	1458	2668.32	6855.82	4551.78	4317.81	4217.44	6543.06	4632.98	2081.97	3821.78	7962.24	3071.74	1719.54	807.66	1626.94	683.028	1567.43	244.498	894.344	312.993	690.493	652.516
ASHGA5P001096	1843.47	1489.87	1635.51	876.003	715.141	1295.35	802.503	1845.92	1450.32	1377.55	336.606	392.449	506.751	193.717	502.231	377.605	74.9085	183.091	334.406	102.388	134.168	328.151	245.919	468.576	223.794	780.871	304.515	1151.85	308.766	352.544
ASHGA5P004412	56.6234	87.5175	59.6374	52.3385	46.2371	58.3451	69.6433	49.0001	59.9396	93.4765	68.0556	77.4063	83.7671	64.0512	94.431	126.854	42.9326	47.4793	77.389	44.856	179.193	257.378	277.963	277.42	312.74	88.4965	276.78	120.521	278.728	298.817
ASHGA5P055640	1600.79	3385.24	3766.93	1917.67	1018.76	3127.49	1317.04	1200.33	1506.41	2520.88	1049.23	668.039	794.18	697.087	735.624	716.399	410.688	575.143	1137.85	449.141	147.679	1178.34	1103.74	1331.51	525.205	1848.66	1905.85	1730.57	2123.78	1551.43
ASHGA5P002241	224.304	166.774	328.895	501.546	64.3327	122.853	213.251	321.076	209.921	250.538	1093.33	130.656	130.007	147.623	121.31	464.455	46.1697	125.694	1215.33	71.3701	317.484	334.392	486.623	370.093	990.928	289.968	273.035	110.314	280.68	238.353
ASHGA5P021752	41.6871	32.7492	28.36	39.9701	32.767	41.7978	25.4952	44.9848	34.8353	58.7658	35.3981	52.1484	43.5937	54.0916	49.179	70.9222	24.6938	39.86	49.5986	38.2943	47.0606	134.14	100.232	82.4309	184.322	41.5528	100.899	46.4761	97.2697	102.868
ASHGA5P001211	35.8224	10.6274	6.88285	27.4089	5	12.2777	12.2079	55.49	30.8079	17.5399	12.3502	15.2087	12.9573	20.4591	11.6473	12.101	5.84652	12.5565	15.4875	10.3298	11.4373	33.737	28.9922	22.991	26.3462	18.4049	30.4215	75.0313	21.4109	23.5575
ASHGA5P055969	53720.4	24699.3	25817.2	17805.3	38098.4	24520	20862.2	44617.8	43640.8	48051.8	2361.64	10650.1	16424.3	11162.7	16444.3	10666.9	8311.88	11564.5	2428.22	10669.2	5340.08	6364.22	17557.9	2118.51	1527.19	4943.17	7446.32	3781.96	5291.29	2911.82
ASHGA5P054335	16.3065	23.5062	30.867	21.6586	14.8526	16.7893	10.8472	19.8128	19.2026	25.8788	38.8963	40.6998	36.1864	28.3575	32.8405	32.923	13.0312	36.797	36.8657	20.5785	44.7367	54.3772	78.445	69.6205	97.0084	19.4413	49.7274	22.684	44.4209	49.4217
ASHGA5P049240	60.4224	46.6816	27.6379	74.5627	58.7147	37.6166	49.1136	37.2929	58.13	46.3308	51.5507	105.823	125.712	82.3623	142.788	119.531	89.8643	70.1944	77.3106	126.499	110.543	83.1385	112.746	87.7631	183.711	50.3905	97.1429	46.1603	79.5166	93.9235
ASHGA5P051184	9024.28	9163.82	10597.9	5630.45	7492.52	10090.6	6099.55	9006.25	7767.62	8747.23	2421.45	2282.08	2521.12	1198.9	2571.42	2156.29	817.394	1250.29	2633.31	1078.79	885.25	4090.41	6052.76	5048.21	3796.62	12718.1	7225.7	12771.4	4767.07	5235.11
ASHGA5P005355	414.74	611.173	466.436	288.696	73.7741	585.152	131.696	184.389	239.09	850.204	81.8318	256.296	655.812	95.8819	738.806	250.419	11.9515	91.6043	102.862	15.1831	8.1238	1074	493.925	1600.7	150.947	500.933	2034.72	929.464	1316.79	580.67
ASHGA5P055427	67.4573	71.2699	66.9599	66.4537	64.5608	50.4508	68.6041	53.3384	66.7626	76.8325	71.4009	96.8164	111.922	85.5486	102.356	100.566	48.7951	76.817	84.9434	68.0172	96.7225	152.665	172.744	146.611	196.515	73.5934	114.991	63.4914	115.992	111.822
ASHGA5P027359	48.3448	83.5916	72.1471	76.2678	65.4224	73.7416	50.3215	53.0662	84.4542	92.2487	141.995	128.622	150.919	122.399	196.405	136.632	79.453	122.119	184.6	100.2	138.399	185.734	290.593	190.898	277.112	92.7704	233.561	116.102	195.594	182.736
ASHGA5P036635	224.348	220.227	81.0048	183.362	368.449	158.743	156.027	146.046	238.9	182.652	182.657	317.467	320.185	233.112	337.944	363.597	212.41	235.354	225.806	280.522	280.428	261.515	560.683	278.038	1565.58	115.454	333.455	295.2	283.768	285.86
ASHGA5P044016	239.557	297.953	238.413	231.25	256.567	228.027	209.341	189.082	257.941	316.444	597.947	449.43	526.326	450.973	554.744	514.411	276.146	447.423	627.776	360.647	717.168	792.171	1231.09	786.259	2227.27	412.092	962.811	401.07	857.96	788.291
ASHGA5P004319	48.1688	68.0048	31.9073	62.6933	50.7008	50.8713	51.6146	42.0823	49.9388	83.2251	115.691	64.9611	150.478	75.7905	136.764	90.7023	31.5205	71.961	137.198	41.5959	164.511	402.069	562.034	709.1	596.482	312.078	583.998	412.131	353.257	293.456
ASHGA5P009021	1885.05	2595.33	2608.18	1787.28	3161.26	1120.25	1959.38	908.389	2090.13	3179.01	6440.91	4128.06	5601.6	3728.25	6089.06	4042.52	1754.31	3587.21	6540.46	2416.61	1542.27	903.109	1496.74	628.405	1280.47	223.307	800.529	295.601	591.957	684.528
ASHGA5P006533	546.473	789.148	565.144	659.522	847.152	482.775	690.656	380.864	663.521	988.078	2051.94	1389.9	1695.79	1260.4	1676.87	1396.78	857.563	1546.99	2190.13	1133.68	587.83	730.961	1097.75	727.257	2373.7	326.345	728.886	394.176	497.314	557.455
ASHGA5P039369	41.6005	63.8893	63.88	46.9308	42.6606	56.3922	44.7378	42.1609	55.0664	72.492	68.3682	59.5544	78.9625	67.7548	85.3412	65.2301	29.973	64.238	80.4561	33.5846	51.263	112.377	112.819	123.256	131.338	43.5135	141.657	58.0903	189.601	111.126
ASHGA5P013830	5174.33	2862.76	2173.43	3242.8	1515.82	1694.85	5108.08	3521.19	5171.75	3872.41	3412.62	5423.21	3319.07	6335.79	3490.21	5200.92	2895.69	5563.03	3597.98	4362.27	124.604	2470.56	1406.6	2990.14	2415.58	1145.68	2366.14	696.133	1454.37	1834.52
ASHGA5P005511	413.555	574.034	459.341	459.571	646.008	343.058	471.121	340.247	507.745	752.303	1298.63	975.67	1120.89	864.022	1218.16	912.693	457.392	907.364	1435.14	616.744	3485.69	1559.01	2846.32	2077.97	2925.53	284.092	1832.91	463.017	1327.75	1040.54
ASHGA5P007558	866.76	1027.4	1122.39	1158.05	150.393	897.817	452.268	971.837	755.711	930.507	119.151	364.801	205.287	288.265	224.764	362.931	59.4578	251.263	122.023	89.2328	9.78979	578.312	126.906	1064.68	169.405	1763.71	1289.74	1302.4	849.485	747.765
ASHGA5P046377	260.35	225.898	329.784	374.136	201.931	114.32	615.15	226.443	318.489	284.968	22420.1	213.816	86.6226	113.684	90.5506	227.659	69.8461	105.886	23100.2	102.63	48.3887	269.3	193.468	313.718	225.071	64.1554	199.92	2036.06	204.285	226.42
ASHGA5P017275	6.81622	14.2438	14.9881	19.282	11.6605	13.2165	17.2924	14.3566	18.4678	13.3693	24.463	22.1901	26.8203	23.7273	16.6447	22.929	57.3811	19.429	31.5017	24.0057	35.3377	788.805	74.3877	37.0382	77.2242	1091.85	576.176	408.002	1293.85	508.371
ASHGA5P011188	66.9002	37.5451	86.2243	80.4751	23.9848	54.8817	46.2697	73.8427	65.02	78.7627	57.0177	32.7005	45.7243	28.7247	40.0092	25.2148	13.8561	20.2399	65.7559	31.1408	19.9756	73.0666	46.4488	22.7178	95.3319	232.094	34.0939	118.86	31.3847	190.613
ASHGA5P006804	6.98527	22.6807	23.4331	28.3732	11.7618	23.711	19.5092	9.61899	17.7832	26.9894	60.7707	40.7356	62.5594	40.6656	53.5768	63.1333	72.6739	33.8803	66.4824	33.1001	190.8	1877.31	2404.74	415.986	512.186	6259.14	2101.66	3955.96	2103.71	1740.89
ASHGA5P004886	354.545	487.482	704.064	548.105	354.08	384.646	434.478	375.177	375.216	552.934	334.275	450.097	427.716	347.971	420.238	464.492	210.795	316.049	469.38	381.816	1272.11	689.187	1237.82	841.772	1309.88	387.323	940.043	506.441	770.523	632.436
ASHGA5P015718	498.493	484.889	471.691	546.136	512.894	330.287	470.969	400.128	506.517	649.464	1026.57	913.92	1043.24	773.499	1055.54	928.217	584.82	985.502	1075.65	827.921	4778.33	6662.85	8827.25	6957.98	9479.05	2219.88	7363.35	3397.99	5970.29	5562.89
ASHGA5P037509	185454	160004	27685.1	154849	149924	118488	205111	153142	153256	175891	200829	326885	17006.3	270662	18679.7	324294	153649	214470	182325	213657	26956.7	12827.1	27315.8	20554.9	94113.2	8578.56	29262.9	7367.77	13919.9	14208.9
ASHGA5P041567	113.437	114.308	105.641	135.165	94.5272	124.044	119.681	122.486	133.375	167.448	230.093	192.991	193.668	201.272	215.545	200.987	123.632	209.253	250.025	141.221	389.239	329.107	593.48	378.077	911.04	91.0937	350.359	141.342	365.449	326.776
ASHGA5P006370	425.639	491.91	541.315	282.397	179.477	433.6	205.022	359.299	329.086	360.965	107.506	209.633	246.21	82.6575	239.103	209.258	38.6133	83.015	104.689	52.3865	18.0899	241.175	160.491	240.178	148.462	258.206	338.322	384.811	273.871	339.304
ASHGA5P002190	76.7957	93.6844	81.1273	92.3476	77.2588	75.5977	70.142	74.0569	101.322	105.504	165.909	147.477	136.197	123.431	146.3	162.829	67.4693	114.002	157.687	71.2515	330.972	158.727	370.307	148.18	353.551	65.399	129.736	73.3355	138.079	152.109
ASHGA5P003827	118.931	110.118	177.658	162.882	23.4034	129.55	62.8804	100.509	68.9262	186.44	70.0493	55.4203	32.5827	47.3508	36.8694	91.6748	61.1746	40.353	83.078	78.0506	47.9917	97.6006	102.838	265.527	100.171	212.528	144.863	125.761	278.469	129.868
ASHGA5P036896	2262.89	3881.21	4264.8	3344.03	2496.05	1965.21	4065.8	1712.92	2107.07	4303.93	2556.86	3689.91	4579.86	2287.8	4979.6	3632.92	1041.66	1609	2659.87	1549.08	12482.1	12551.1	17076.5	25068.1	12584	5049.64	13626.9	9652.33	11784.4	7835.74
ASHGA5P008748	12.4826	18.697	32.1296	25.2996	8.63898	34.533	5	13.4486	15.0355	22.5187	21.0647	13.1847	8.77261	15.3885	15.9294	9.80773	122.623	8.28651	31.6064	8.50937	13.8558	149.765	82.1439	170.763	200.636	284.615	249.525	434.822	146.113	88.7636
ASHGA5P008035	646.365	544.235	400.337	403.712	291.258	495.944	357.49	399.7	419.989	513.357	351.354	246.171	240.287	161.028	224.149	256.322	68.1289	163.076	411.442	67.5653	97.4185	978.503	1030.63	902.792	650.202	1132.34	1616	1349.07	982.152	1165.75
ASHGA5P012976	52.2106	31.6186	44.6496	52.8595	24.055	61.8795	26.9963	46.0761	30.1669	72.6595	21.1356	20.6084	37.9897	17.0012	26.2885	17.8315	5	10.6434	41.7363	9.31126	7.99219	87.4797	39.7761	95.9339	93.698	159.489	97.7354	276.985	90.4566	132.407
ASHGA5P001969	108.224	94.6258	63.5607	172.665	94.4554	41.7109	32.3418	35.1259	69.9189	45.5463	71.4047	102.07	161.061	38.2625	156.641	102.932	20.2843	27.3383	74.8014	30.3377	24.5164	136.854	189.811	464.607	141.187	93.4032	1939.91	2361.32	3550.25	161.789
ASHGA5P042749	118.293	186.571	179.709	147.439	73.4682	230.28	103.148	88.3767	82.5112	151.025	105.105	78.9189	78.3468	73.5042	82.8748	81.9552	45.5903	82.1698	127.044	42.7761	142.458	320.213	368.848	455.702	521.441	262.635	385.18	402.991	332.546	289.892
ASHGA5P053287	405.201	258.724	413.231	305.668	47.1891	213.028	95.8329	522.766	254.323	324.376	5	56.5029	136.645	17.0543	128.755	53.5107	10.7925	20.7229	6.30208	11.4671	5	5	8.80579	8.11822	1129.17	8.77907	54.2934	5	7.9348	92.5267
ASHGA5P045946	13.3763	6.60642	16.3544	14.9591	7.01276	7.96351	8.19942	15.4898	10.3662	7.82925	17.2216	10.772	11.4517	18.9976	5	11.5898	15.8776	15.8728	31.7433	14.9309	55.8104	32.9364	42.6076	22.286	26.4286	49.193	19.9497	58.1893	7.46649	6.77901
ASHGA5P007197	19338.9	17766.9	20590.6	20987.6	11026	15323.6	22399.4	24057	15557.7	17464	14820.4	5063.09	10272.8	8701.5	10763.4	4930.57	5587.07	7627.3	15954.9	6935.02	2515.68	3873.88	8179.65	289249	3391.04	22851.2	19408.9	17904.4	32981.5	2150.84
ASHGA5P008056	2358.07	1733.1	2929.98	1234.24	709.392	1107.82	3977.8	2899.66	1758.53	2540.75	708.941	924.738	874.612	623.865	935.731	1021.78	342.506	639.178	795.426	333.83	6220.89	2352.76	5467.72	3267	6726.15	415.929	2186.47	528.576	1094.79	1137.59
ASHGA5P007641	2217.26	161.56	1448.3	9638.74	505	442.104	780.089	3589.9	1640.34	5098.02	201.997	246.215	125.064	946.172	114.465	257.591	118.367	1017.94	222.47	130.15	63.4813	174.01	274.418	137.788	195.626	356.934	60.4123	147.952	66.2418	435.811
ASHGA5P015222	177.989	504.384	866.849	338.144	123.906	834.348	392.331	189.695	126.049	472.225	145.759	148.063	103.621	87.6705	110.954	179.509	63.1229	114.36	162.147	63.5403	106.407	1149.11	390.98	402.871	459.837	850.741	371.305	791.753	369.296	1722.54
ASHGA5P005913	277.582	197.42	208.164	341.198	320.32	152.798	220.721	228.232	196.381	560.52	728.146	301.948	261.373	238.489	287.06	536.628	329.492	485.009	694.307	166.292	286.873	296.243	552.217	284.501	856.904	102.825	262.165	131.721	159.138	188.976
ASHGA5P023158	315.655	305.414	336.902	287.61	331.123	205.878	374.769	242.485	272.375	616.737	330.993	270.543	223.664	190.447	189.484	388.227	231.727	278.494	367.214	183.112	149.153	484.384	555.711	946.148	536.634	160.944	371.835	234.898	281.081	275.354
ASHGA5P008874	16.0379	14.8015	16.4065	22.7945	19.9538	12.2491	17.821	23.3769	16.9711	15.8177	22.4922	31.1616	21.6482	22.0914	9.26593	22.1944	14.7019	18.9712	27.4223	20.1813	508.352	700.655	491.957	996.955	146.112	158.553	1872.19	615.859	489.587	402.166
ASHGA5P014302	77.0384	76.3478	86.5438	163.824	94.5625	50.3181	81.2527	89.8234	89.8767	79.1089	161.669	148.323	144.025	122.995	132.961	158.797	99.9565	172.747	257.988	88.4434	379.774	173.221	377.633	172.74	979.832	51.8504	201.536	100.224	126.269	162.12
ASHGA5P030866	197.687	23.3756	143.991	943.562	67.8278	40.3195	92.0238	317.187	144.591	579.845	8.51676	40.1537	40.8195	65.039	17.1903	31.4317	27.5656	67.2247	81.3588	31.1787	5	27.5493	25.651	55.8738	40.0475	11.8978	29.2067	17.323	29.6891	34.3607
ASHGA5P008007	2105.45	1103.07	1283.98	639.182	1898.36	905.647	1103.89	1934.57	1663.35	920.703	307.6	679.272	705.944	307.427	809.451	605.433	179.064	341.14	354.817	189.755	222.439	670.512	694.083	531.453	520.836	1925.72	2313.42	3403.59	2470.63	1239.19
ASHGA5P054000	5.91208	10.7014	126.782	15.7448	5	5	10.9041	12.5623	11.436	5.60968	14.8901	19.5434	12.8708	26.04	17.9034	24.8085	15.683	17.0066	46.6875	16.4688	18.6479	36.3691	43.7183	54.6848	54.8604	19.0961	29.8895	17.0611	138.364	58.1199
ASHGA5P002669	2435.85	2237.93	2775.07	2604.04	1849.35	2628.5	1400.71	1622.52	1796.39	2910.63	817.419	760.621	1050.61	734.936	1024.79	747.601	297.618	731.038	877.74	314.561	70.1748	307.114	411.834	340.619	370.068	1682.11	1103.15	1540.39	614.54	367.712
ASHGA5P005845	192.372	243.257	253.385	232.39	215.1	200.739	138.392	184.645	190.362	266.314	491.186	221.445	287.196	230.096	258.991	285.589	150.506	262.849	277.102	147.5	1117.28	924.491	1437.51	1283.9	2072.36	695.191	1162.12	1229.85	847.997	1053.12
ASHGA5P001355	170.158	136.682	140.686	104.849	117.624	125.871	69.5397	124.379	138.693	109.554	101.021	55.1353	64.438	46.796	57.8738	61.7734	79.1786	39.1081	90.8156	25.4812	20.6254	327.821	221.97	443.519	383.794	336.409	542.287	722.958	453.617	465.517
ASHGA5P003541	8.84391	14.081	13.9022	21.4016	18.593	20.0843	10.1704	13.0073	12.8233	15.6812	31.2981	17.981	25.2778	25.5559	21.8212	29.6611	7.9292	30.2569	35.2258	10.9977	5	33.6784	42.2014	32.6718	38.287	14.7242	24.9751	17.3373	29.2248	35.8417
ASHGA5P005997	16.2126	19.6313	20.8985	32.4584	25.3102	21.2031	20.1246	20.3498	59.781	20.0229	28.0221	43.771	32.5857	25.527	33.569	39.329	39.5247	29.9931	43.1976	34.2621	37.1281	95.2317	72.7052	1691.31	97.1633	160.92	120.64	121.475	151.983	90.1684
ASHGA5P007618	2580.22	5776.55	2966.58	4868.45	5176.66	2529.35	4322.36	1653.08	2799.52	6000.82	16077.8	9111.8	9496.5	9152.43	14808.6	10133.8	3515.48	8385.75	18491.8	5025.06	2753.56	4111.71	4752.39	8076.7	4625.01	820.237	4470.51	2156.87	5467.31	3733.1
ASHGA5P052861	60.2699	86.8485	95.5844	79.8567	77.5457	82.6275	66.9564	68.2975	80.0221	102.972	99.4033	103.047	118.898	107.789	107.97	96.845	46.776	125.943	123.031	68.9333	132.509	341.941	360.31	728.26	456.683	194.914	371.9	154.65	345.309	404.496
ASHGA5P010511	12.7883	11.4283	14.3027	15.7584	20.5212	13.0799	13.5068	17.438	18.3221	34.3755	22.5641	23.6436	38.3927	18.5711	58.6043	20.8763	19.3716	15.5782	14.8662	26.7765	16.3698	44.0915	80.4167	38.8307	282.982	25.4395	29.7686	68.3439	32.0803	26.1063
ASHGA5P049121	6375.6	9503.8	7751.14	7879.37	8291.38	4475.92	8455.06	4239.54	6597.36	9118.59	7214.81	10736.1	11110	9908.53	11617.8	11619.4	4331.97	6679.42	8139.87	6724.78	5673.4	22171.7	20181.6	34575.2	13291.3	3916.2	21317.1	7246.63	18923.2	12480.9
ASHGA5P008765	510.232	1262.63	1186.84	980.898	422.055	1172.16	752.844	143.595	231.52	1195.23	141.752	248.921	217.334	116.727	342.402	251.173	17.9963	107.228	186.994	34.5879	72.5263	594.021	204.137	588.512	406.171	1997.19	603.369	2786.12	557.377	1014.86
ASHGA5P008927	44.8698	47.9783	46.3313	77.1976	45.6484	52.565	52.0213	51.3598	57.9475	81.4876	83.0945	80.3047	78.9268	91.1547	80.472	84.8322	37.6719	72.6321	91.394	62.5165	127.734	127.613	187.148	162.281	223.454	43.9288	156.931	51.3043	147.393	107.088
ASHGA5P017454	168.783	134.658	120.717	180.279	184.077	173.771	150.681	209.499	184.149	201.481	175.323	194.235	250.033	713.369	213.591	215.937	199.381	962.275	199.404	248.238	412.329	336.624	642.738	788.9	820.11	186.404	257.145	154.322	231.171	328.167
ASHGA5P055428	71.3364	95.4907	99.5935	96.2719	69.3527	61.8063	83.7383	76.3443	68.5178	140.531	51.7939	86.937	80.636	121.432	655.402	85.7659	47.309	86.3645	70.9549	66.678	139.679	328.787	268.291	368.25	352.428	74.9806	285.884	102.913	258.288	231.606
ASHGA5P053084	591.503	545.157	270.298	246.523	349.679	510.702	337.876	347.454	517.602	633.999	56.9741	343.616	75.8888	110.266	65.3491	338.23	52.3081	107.67	44.3751	61.0459	24.09	1839.63	231.145	111.01	172.7	397.736	243.677	1106.96	216.938	3412.73
ASHGA5P014122	296.811	860.21	554.047	549.233	245.961	468.811	375.224	246.589	265.883	619.488	375.281	429.171	384.196	364.271	407.381	458.173	156.999	368.812	458.248	171.438	726.667	611.069	1047.73	578.289	2283.95	370.25	621.8	358.204	468.83	564.263
ASHGA5P044823	963.194	1041.22	604.878	592.955	792.983	624.662	444.5	439.791	860.466	1040.41	368.137	371.87	592.148	294.403	640.508	432.245	114.705	270.838	424.049	139.879	197.057	666.993	506.982	584.377	488.179	711.853	713.547	672.131	521.282	745.728
ASHGA5P026992	115.341	338.916	413.43	361.911	106.697	236.549	140.661	108.979	110.414	339.834	128.327	207.36	165.173	149.712	163.982	249.949	77.8684	223.932	151.054	97.8134	516.074	786.484	807.235	854.505	835.206	673.051	929.711	763.348	1377.19	623.56
ASHGA5P005071	286.413	267.074	229.255	262.064	155.556	153.397	220.29	206.26	235.235	294.24	412.143	353.358	311.512	356.361	377.837	355.993	175.247	292.086	320.917	277.397	612.021	1635.47	1656.84	1646.11	2773.11	967.628	1860.57	1725.28	1507.51	1453.04
ASHGA5P049919	245.038	193.989	218.237	265.487	157.281	135.904	242.601	221.532	244.219	255.016	433.868	391.705	394.086	521.273	445.805	438.727	259.438	702.821	464.735	364.56	102.593	372.135	419.938	416.971	500.575	158.231	220.462	96.9909	261.537	280.982
ASHGA5P047421	5.85445	19.1333	11.8621	13.2826	5	12.1494	8.71254	6.71317	9.5861	38.9047	5	6.66681	5	5	5	5	5	5	7.75944	5	7.41649	51.441	32.3623	887.695	120.371	411.281	110.61	211.621	221.706	36.7658
ASHGA5P026658	281.544	211.966	191.093	245.436	197.614	130.922	327.051	198.846	382.395	274.941	477.002	575.437	458.629	789.869	507.078	585.496	621.138	824.611	594.512	396.429	264.461	218.585	391.926	250.397	1223.64	132.061	208.491	57.4466	119.683	161.863
ASHGA5P020220	32.2081	13.0744	13.5173	41.106	27.8129	22.4446	17.2327	16.9105	35.3814	33.532	13.3238	10.0846	23.7372	23.3127	20.9502	13.5495	10.0279	13.3602	27.3054	8.55222	8.91664	230.981	92.6523	238.174	195.694	226.271	288.739	633.093	196.447	198.134
ASHGA5P050974	2718.58	3375.74	3675.52	3619.09	3066.19	2282.62	3542.48	2898.77	3217.11	3584.94	4442.27	4382.6	5039.87	5855.24	5676.73	4376.19	3117.73	5284.69	6094.33	3789.31	27492.2	42685.2	22137.3	59838.1	114889	7948.97	55789.9	10052.4	62773	51766.8
ASHGA5P010433	6.71916	18.4801	14.8863	15.6776	5.766	8.96296	11.5589	5	8.26554	19.2352	26.9269	14.6157	22.9548	14.8716	14.4127	12.2902	10.3136	7.87298	15.0897	9.3524	42.9301	186.674	105.453	241.851	244.722	112.599	185.415	281.535	180.847	175.638
ASHGA5P012575	10443.2	8381.78	11714.8	7263.11	6331.17	7380.84	6890.24	10345.6	10430.9	9042.5	2171.59	4516.35	8390.16	4073.23	8864.38	4253.63	1958.71	4039.67	2285.88	2474.92	22.4979	4604.95	1826.33	8860.61	4614.79	6240.52	7257.35	14330.4	8511.96	4979.92
ASHGA5P013563	5	13.3785	5.47526	14.1072	7.3386	15.4553	8.69045	9.62669	9.85365	18.4162	18.9622	20.8013	20.5019	25.8001	17.4807	15.5365	5.87194	14.7596	28.9469	6.85757	22.0133	192.809	96.545	3001.69	149.969	118.995	180.527	148.099	266.379	107.155
ASHGA5P033952	30.2066	25.6946	24.6082	38.0631	38.8595	26.9287	30.7747	27.7849	37.7874	28.6349	46.6912	46.7833	45.5308	47.3009	53.4099	60.501	31.7202	38.7251	68.4093	45.697	205.118	183.211	238.406	295.79	404.323	71.0413	271.937	108.92	184.862	161.793
ASHGA5P053620	3146.53	2686.38	3370.43	2100.29	2492.22	2877.52	2840.42	3281.59	2960.14	2809.03	2947.59	2675.08	3343.69	2148.92	3398.96	2590.3	1059.37	3219.87	3050.04	1221.94	1117.98	2418.31	5458.78	2010.17	2606.91	3991.79	5663.96	4228.08	3728.22	3111.97
ASHGA5P006047	324.594	751.105	368.026	590.301	169.823	223.401	528.929	51.7986	239.75	364.189	8.13991	218.949	18.7912	24.8703	15.5781	200.656	5	22.6246	14.3134	10.1767	5	444.118	25.6887	1888.31	62.4149	104.514	194.257	209.508	36.0265	550.314
ASHGA5P002146	153.698	138.596	121.343	126.475	100.938	161.81	83.208	128.205	96.6751	146.455	73.7243	41.305	42.5137	55.947	42.1948	48.4217	31.8819	46.0904	62.832	46.8345	15.8211	152.871	108.393	216.712	139.007	408.034	194.891	437.871	159.343	223.31
ASHGA5P047145	123.64	141.45	123.471	108.79	97.5185	105.633	109.102	95.8751	136.465	134.655	183.506	171.165	245.9	204.128	275.982	189.143	98.9114	209.475	215.323	114.062	222.248	308.694	434.367	303.348	534.411	96.4517	284.22	256.561	242.529	223.852
ASHGA5P035767	129.762	168.727	146.703	190.071	148.712	138.426	143.496	126.82	183.357	184.692	369.317	310.422	336.679	324.533	316.632	304.206	191.149	258.224	546.845	213.022	510.177	519.99	801.204	2260.16	869.665	310.079	865.319	481.109	1092.13	516.422
ASHGA5P003156	27.1644	28.2303	21.4863	62.8714	10.5332	39.0804	31.6253	41.385	28.593	84.6832	15.6943	12.9292	12.7273	12.6762	7.2715	14.0494	7.88119	16.7076	11.0808	12.9969	23.8936	302.445	57.8508	37.421	40.3931	16.5098	79.9086	45.498	61.8133	440.322
ASHGA5P011983	11747.1	8726.17	10584.4	5478.79	9443.34	7900	11433.3	9756.54	10610.4	12385.8	1394.81	5016.14	3798.52	5870.53	3806.23	4997.86	4080.63	5560.08	1507.36	5393.14	53.476	3157.44	7409.88	511.546	276.232	1082.13	1370.39	2238.82	1234.27	1820.44
ASHGA5P008055	539.606	697.901	1023.32	964.988	479.652	1296.93	626.718	596.662	508.924	1045.09	604.951	475.054	739.173	636.825	768.614	483.86	191.825	631.438	1097.36	256.041	988.011	783.126	1424.6	721.792	937.098	744.052	1313.12	844.206	883.488	732.284
ASHGA5P002940	64.7876	316.754	208.374	241.192	18.6293	274.281	76.3182	26.3105	26.0921	280.501	18.8522	65.4033	58.2665	27.2851	54.3536	65.8568	5	32.2605	26.5914	9.68542	20.7884	521.993	541.443	1303.21	439.801	1410.04	677.868	1767.07	902.433	254.83
ASHGA5P012100	272.492	410.009	273.717	498.146	248.773	238.369	205.485	160.863	227.913	579.156	701.685	449.369	508.275	371.577	543.822	473.059	191.801	400.937	716.687	209.446	411.103	876.45	806.958	1022.73	689.033	265.859	869.293	495.52	785.158	577.897
ASHGA5P008930	740.774	625.123	697.596	1485.76	165.488	999.888	577.371	675.183	547.752	868.007	229.617	212.626	142.526	128.349	142.359	199.428	97.7062	133.847	115.04	128.372	123.291	454.486	318.097	466.9	296.972	484.911	529.425	771.914	429.317	519.479
ASHGA5P008756	618.693	262.748	497.926	379.269	203.483	654.287	334.489	411.499	449.942	506.219	35.5539	109.959	79.9392	204.147	72.8514	110.3	22.7374	195.62	51.3734	42.2622	119.486	777.291	376.41	240.055	243.121	952.882	867.062	3820.41	1610.95	526.24
ASHGA5P009299	19.8917	26.1713	21.2509	47.5821	13.1206	44.6679	31.0374	21.6967	18.2296	38.2758	84.146	31.3962	64.2166	28.2889	54.148	107.224	25.1594	40.3008	79.3875	29.2411	43.6533	130.321	127.094	927.347	200.776	82.4868	224.387	202.638	426.685	99.8975
ASHGA5P007846	140.349	621.285	188.058	415.474	100.801	157.982	181.185	119.73	140.137	246.647	778.56	419.509	181.645	64.5692	185.009	465.305	41.7978	67.4073	766.307	48.5639	260.158	523.136	337.589	681.323	700.531	371.513	539.365	853.338	672.628	557.76
ASHGA5P008357	8999.16	6410.57	7955.14	6488.48	6584.17	5885.37	5507.49	8818.27	8626.88	6021.34	12288.2	5398.43	6711.02	4176.79	6697.2	5362.09	2024.83	3873.59	12378	2510.91	432.861	5958.17	2968.67	8127.3	4478.2	13258.3	7227.51	10864	6586.77	9840.36
ASHGA5P028434	8055.72	3097.7	2987.39	2806.82	4291.66	3020.9	2463.36	6686.6	7353.04	3500.42	660.306	821.871	2047.45	632.445	2143.24	771.396	421.147	493.67	702.761	531.627	5	779.239	942.916	215.41	265.037	555.817	658.188	1192.24	470.978	573.999
ASHGA5P005693	158.745	152.205	169.188	186.47	104.501	139.411	100.458	130.491	146.23	168.273	179.754	128.987	153.402	119.57	145.62	141.443	59.0802	120.31	214.1	58.7258	66.2919	276.095	175.137	234.775	312.329	206.088	387.121	207.16	302.261	326.58
ASHGA5P006709	37.8143	19.3644	27.5022	51.7229	22.109	24.4686	11.4233	34.4077	19.6306	22.4079	54.8117	43.3725	34.8198	32.5472	36.4891	43.193	22.9507	58.0886	58.9261	29.3787	33.4295	118.999	131.81	146.582	94.8584	20.1311	68.6185	31.6895	56.2008	75.8984
ASHGA5P012349	2749.3	1414.86	1998.11	1452.05	1257.85	1461.23	1123.36	1859.69	1791.61	1714.05	259.009	641.803	447.747	227.412	466.88	541.887	139.768	227.814	302.699	191.443	5	861.244	844.805	600.469	102.22	1582.23	1119.73	1404.56	940.576	769.412
ASHGA5P046046	39.2985	23.0332	46.8017	59.4042	27.5076	27.7581	22.5048	37.7111	25.7102	13.892	74.4562	35.9159	40.63	36.128	26.8581	55.5429	33.1521	49.5292	97.8341	16.692	298.061	273.014	290.222	475.763	320.946	123.089	488.741	175.949	373.623	151.769
ASHGA5P003844	28.3744	11.5891	14.8583	32.1321	7.9561	14.233	5.57897	18.367	15.1967	31.7713	13.4783	5	6.03346	5	5	82.8104	5	11.0411	17.5208	5	5	25.2366	17.571	46.0885	12.3396	18.3679	23.6268	51.5843	19.8262	17.689
ASHGA5P000901	804.073	812.195	1086.79	934.151	880.603	533.051	635.984	770.465	740.596	874.131	1417.99	984.764	1138.54	965.125	1186.58	1044.65	751.823	1074.49	1612.22	668.65	1114.85	8308.34	8424.86	16698.4	4806.42	507.981	5462.3	1143.53	4198.15	3171.98
ASHGA5P011749	789.196	645.158	584.391	513.025	706.213	369.162	294.392	523.935	747.758	456.84	302.392	326.887	272.195	116.08	271.489	285.877	60.0787	119.277	321.28	98.0332	282.004	589.697	424.414	803.824	398.338	822.477	1237.72	1214.61	1216.21	710.877
ASHGA5P010012	25.7617	99.0804	42.5436	44.8438	26.1346	18.2327	31.5086	20.6098	54.8112	37.3387	19.4684	41.987	34.4026	23.2719	34.1187	49.0721	27.4862	24.7195	25.4469	42.0347	47.6444	24.6676	43.4475	74.1003	55.9564	34.8501	46.6927	32.5572	50.3124	34.4875
ASHGA5P007929	2985.33	2064.16	2755.8	2038.55	2875.39	2337.17	1572.44	2457.29	2407.11	2237.45	1472.8	740.299	960.173	658.714	961.638	693.264	414.911	684.533	1657.25	459.725	48.2183	868.142	852.798	847.648	897.871	1702.56	2655.77	3446.46	1587.07	1555.99
ASHGA5P001439	814.221	539.651	627.74	412.465	418.124	465.346	279.721	537.012	567.075	547.218	170.823	124.084	142.497	62.2006	136.034	112.599	19.028	60.5965	188.482	25.4007	22.858	287.213	192.485	411.968	134.169	400.276	595.028	678.304	380.223	433.44
ASHGA5P052671	1248.26	441.115	354.281	840.01	1175.94	271.27	436.074	399.162	1106.36	570.103	1011.04	1148.04	1393.39	1448.49	1481.18	1360	668.529	1674.8	1312.01	551.308	640.988	432.097	697.929	629.84	823.765	85.2155	268.33	232.477	199.882	294.285
ASHGA5P001998	3188.33	3257.56	3757.49	4944.59	1404.97	2933.04	3336.67	3743.02	3290.43	3179.82	861.712	1331.68	1931.55	1165.01	2135.59	1168.05	875.389	1076.95	820.604	1170.4	5	661.191	269.33	2178.65	121.08	6176.48	2385.25	5668.91	1903.73	1086.02
ASHGA5P006075	5074.84	4234.97	3164.28	3540.87	5546.92	4765.73	1878.5	2648.06	4163.32	3248.07	882.073	2037.98	2656.78	1842.82	2601.05	1919.34	943.423	1982.17	965.295	1072.54	290.541	3689.62	4728.32	2766.88	2373.56	5598.46	7497.82	7196.82	4073.43	2313.21
ASHGA5P001444	59.4637	72.2124	89.6962	98.5017	64.0931	63.3351	61.2577	70.1318	73.836	54.5416	110.901	71.9821	87.0905	34.4702	60.7146	92.392	59.6189	83.6089	118.484	43.1667	247.238	690.919	596.365	605.028	843.23	266.954	517.713	211.507	341.92	279.995
ASHGA5P051885	8.36157	11.1045	5	13.4638	13.2227	11.2245	8.76672	10.7221	11.1448	9.85935	15.1746	20.1651	15.1261	10.1948	11.1538	13.2927	10.9506	12.6479	24.3866	14.3315	73.4558	36.9831	59.1036	49.0185	65.5906	11.3892	39.7866	11.3973	31.2416	49.7828
ASHGA5P010964	35.1265	78.1978	75.2451	85.5211	54.9434	55.0498	57.2336	47.2178	43.2074	81.1622	95.6062	106.295	96.4159	80.896	117.392	95.8908	49.5173	71.0069	116.67	64.1422	484.385	706.741	661.009	1074.27	606.858	440.065	844.135	874.579	753.196	509.258
ASHGA5P050851	86.2626	176.57	162.274	397.135	61.5571	501.391	153.762	84.8409	76.112	291.515	32.7592	102.708	21.9834	70.5486	15.4402	81.8839	30.694	77.4695	35.4079	30.2907	5	241.831	88.4153	94.6201	65.2506	256.072	108.246	233.562	138.533	331.471
ASHGA5P005174	48.7055	46.9456	45.5502	70.6582	52.9086	46.7163	52.5505	43.9881	71.6635	77.456	95.9149	89.8481	80.3065	90.7416	95.2434	117.52	79.1648	96.1042	128.245	71.3863	424.777	292.13	438.063	560.373	566.532	82.1935	203.434	147.77	340.565	421.72
ASHGA5P010028	624.796	1363.07	1044.6	2030.29	930.945	974.473	948.654	452.749	519.279	1037.95	682.388	872.6	468.281	728.733	460.078	829.574	323.848	737.078	728.221	386.416	32.0549	321.114	344.278	18979.8	601.644	606.302	849.387	441.779	1106.52	287.315
ASHGA5P044659	10.7427	5	14.6308	9.14342	7.52016	11.6187	6.10271	17.2254	7.54979	10.9227	22.436	20.4979	10.2875	16.0065	9.6238	17.2533	12.4032	16.6265	24.7186	7.2758	120.706	54.2609	122.818	78.9414	356.474	101.122	55.1806	12.274	65.9638	108.059
ASHGA5P004694	9762.19	7797.11	14631.8	10125.2	6522.03	7593.47	6531.15	8116.42	8191.69	7496.11	9188.66	5858.99	9192.22	4294.87	10129.5	5588.31	1996.09	3672.01	9213.96	2751.66	315.698	1502.08	1515.67	2037.5	1335.86	7751.74	4049.01	4281.32	3011.08	1804.07
ASHGA5P008645	12.1987	14.5323	12.2138	12.1046	14.775	10.9952	8.51056	7.67014	9.50382	16.9984	16.3548	19.7878	31.9321	16.1679	23.7107	57.7107	11.2625	8.15684	22.367	12.2986	68.8131	121.15	141.666	169.625	232.319	174.056	145.407	132.734	95.3283	184.31
ASHGA5P008774	7805.46	5223.49	5211.19	3577.35	4038.7	6853	2851.73	6611.42	5792.61	5929.65	404.168	782.608	2345.07	815.69	2212.9	792.28	214.794	854.915	444.059	272.856	25.925	2748.47	3040.99	4717.84	438.742	6379.89	11647.8	6406.07	6563.5	2476.19
ASHGA5P048230	335.752	266.051	189.475	255.546	363.695	222.828	275.534	220.14	289.019	327.428	186.966	291.159	336.128	287.969	338.399	295.074	207.04	234.489	215.898	261.204	7169	5736.81	2219.64	6062.72	5596.57	134.723	2705.5	250.5	2858.47	2851.77
ASHGA5P033436	1646.45	773.649	964.248	790.024	2503.32	465.961	633.711	763.853	1685.39	876.967	566.339	2005.82	2035.48	4982.18	2936.17	2225.05	750.187	3400.52	702.9	1207.58	2580.6	1415.1	3170.2	1918.35	2328.79	320.946	1399.54	511.8	1055.25	987.033
ASHGA5P016225	94.9398	85.4443	62.2347	98.6953	120.971	82.9738	61.4098	52.7707	90.9945	79.4366	159.995	91.6138	67.6395	84.5306	132.751	101.18	35.9728	71.3243	126.583	34.6617	71.2576	101.702	115.005	95.8648	294.279	136.739	197.095	177.317	152.312	109.488
ASHGA5P052005	206.339	237.636	170.951	174.555	175.266	197.136	119.187	134.733	177.206	199.074	126.278	180.756	205.174	137.756	202.05	214.061	104.276	141.522	153.276	165.394	907.074	939.781	1062.46	1506.39	2085.81	600.056	1176.7	1780.91	1186.7	791.939
ASHGA5P015856	83.1117	94.9386	57.5421	101.443	51.5908	108.417	80.2205	74.5349	75.7292	120.572	38.982	98.0964	83.8026	65.3957	79.8711	93.0831	32.6056	54.5741	43.5086	69.9106	14.6743	681.215	144.53	1170.87	286.401	1435.46	701.308	1381.93	675.761	1181.05
ASHGA5P018395	281.979	63.2181	55.8236	60.265	220.658	65.6862	35.7784	105.648	242.656	106.37	511.948	93.6537	59.8956	79.1536	63.1671	87.2388	23.005	86.1656	599.734	30.9774	79.6493	901.137	112.297	73.9467	943.117	451.688	944.69	949.138	279.726	2451.77
ASHGA5P006899	494.84	608.524	579.327	588.654	592.493	440.668	516.351	395.23	448.756	946.136	1135.84	964.547	1126.72	706.167	1237.06	914.222	458.433	785.24	1325.02	730.688	1088.61	1361.71	1945.2	1366.95	5206.48	727.967	1211.54	706.997	788.925	1357.82
ASHGA5P011779	508.607	354.794	199.635	425.207	828.888	297.187	316.48	324.53	554.061	369.675	361.58	730.677	989.304	520.594	962.261	800.905	631.185	556.433	436.362	838.188	1178.7	637.112	1450.25	1006.81	1600.45	404.02	813.612	264.016	1054.78	723.37
ASHGA5P007502	409.649	453.631	389.086	411.047	170.907	161.122	200.943	415.177	385.27	390.523	111.691	182.244	141.774	98.3204	116.693	172.139	21.606	54.617	117.073	46.8376	11.0767	74.8154	55.9585	141.166	50.938	485.228	143.325	239.733	120.328	121.687
ASHGA5P007667	299.009	216.82	160.812	220.131	407.64	292.086	308.408	196.234	310.376	366.17	346.36	253.023	412.536	340.18	408.365	270.555	310.997	315.738	378.538	393.875	105.509	431.366	752.067	328.279	1142.32	655.777	764.381	1106.89	679.322	546.575
ASHGA5P010091	7090.42	7534.16	5298.62	5825.52	2673.9	2775.88	4455.45	8810.28	7017.11	6538.82	2301.52	4828.86	5311.98	6735.44	5649.96	4695.23	2129.46	5964.26	2535.74	2976.06	2176.65	6385.81	9551.54	17489.3	14549.4	12178.6	15286.2	22926	11094.6	10565.8
ASHGA5P007158	67.5523	90.3459	101.466	82.3543	72.8167	102.286	58.1681	59.7466	89.9131	126.847	132.199	136.711	162.119	131.898	192.749	154.43	71.4738	121.735	168.467	89.216	169.635	177.401	292.575	188.634	331.713	72.1939	225.017	77.0687	188.763	178.714
ASHGA5P046782	714.699	589.424	401.13	656.13	905.642	452.944	492.064	481.514	705.397	707.814	1005.45	1132.73	1235.02	924.609	1290.83	1093.14	777.696	969.483	1210.47	1025.95	6909.58	6230.08	8445.22	8184.64	10226.6	3900.29	7856.74	4764.42	6237.32	5395.5
ASHGA5P002808	15.7704	5.93018	5	5	5.43461	5	6.08032	7.32739	6.71665	5	5	5.55675	10.1168	6.73679	5	24.3838	12.6025	6.1668	10.5585	6.11378	125.287	80.0986	132.057	114.046	211.977	19.4992	224.491	148.358	72.0512	57.9098
ASHGA5P043900	52.2763	25.9262	31.2834	37.7237	69.1183	32.055	33.9562	28.1721	40.6591	56.6036	28.0031	55.7105	59.4108	39.2895	59.698	50.8749	38.2288	39.5652	48.1968	46.8637	57.0159	162.566	115.227	252.099	142.427	75.0312	315.553	82.9575	218.519	157.098
ASHGA5P016108	428.692	492.253	315.998	512.077	551.109	384.526	440.303	316.559	492.033	606.109	594.99	706.84	812.406	665.052	800.449	739.831	369.921	597.081	734.58	506.187	2094.43	949.18	1764.18	1156.03	2488.19	263.314	930.469	324.195	727.542	714.307
ASHGA5P014276	20.3906	15.4989	17.3152	22.8612	17.4798	17.4037	18.6035	18.0001	20.0329	14.4455	37.9331	36.9619	41.4621	28.7929	39.5637	28.5465	17.0077	28.1165	50.25	29.3752	64.7087	64.2796	81.5823	54.776	244.394	25.2657	295.344	27.547	100.349	62.8932
ASHGA5P028498	170.566	292.254	232.337	290.134	119.865	348.269	121.336	100.885	143.792	162.861	24.8205	69.8396	58.6492	80.7754	56.4934	65.6222	5	73.2696	34.0915	8.13636	50.8989	219.298	73.0248	169.898	80.9931	1300.23	2570.32	2975.09	5116.74	123.252
ASHGA5P007398	19.354	24.2804	8.04033	32.2695	36.0446	24.9822	23.9717	15.5665	32.484	22.2701	38.3348	37.649	42.7195	38.4976	57.1465	42.1375	24.1986	43.7089	44.6186	44.7704	202.415	197.105	274.436	217.273	381.836	46.8145	196.695	48.1883	183.452	170.965
ASHGA5P010569	24.5801	7.97564	19.635	8.68614	10.0725	25.9205	18.2166	18.4596	25.145	24.4993	13.2686	6.57653	9.44058	9.66591	8.15451	5	5.56932	9.00452	8.21501	5	5	120.731	48.2619	7.71094	13.7994	67.049	35.6374	18.5191	27.0467	201.223
ASHGA5P036981	85.4888	101.519	75.6411	99.1558	69.692	101.615	72.457	89.5099	103.887	115.746	132.131	116.664	133.561	164.336	143.228	125.286	75.5242	152.425	134.223	86.758	290.212	378.354	609.115	428.362	1243.74	113.928	282.466	140.099	255.44	269.088
ASHGA5P012547	121.924	155.083	129.536	139.522	94.8166	137.503	92.6802	116.86	154.604	186.169	184.204	170.037	196.727	186.693	205.542	204.383	81.3937	178.784	201.788	98.2208	141.111	240.705	339.602	252.179	346.259	82.0724	287.317	117.733	278.503	309.604
ASHGA5P007027	124.414	90.1779	62.3473	110.265	68.7523	106.992	57.1152	75.5517	124.087	93.886	36.7771	43.7375	71.9233	42.5061	73.0162	39.9281	31.8864	44.3012	48.5961	45.9779	9.16094	242.3	74.3614	309.161	155.341	97.1881	155.267	249.879	223.3	158.307
ASHGA5P009836	48.2983	47.495	44.422	55.6358	26.5742	60.6544	36.7647	32.9309	41.6796	60.0581	36.3929	35.0554	33.533	28.7373	37.4133	41.7878	12.1227	32.9085	49.8236	17.5264	5.65373	481.796	129.278	478.68	129.375	750.311	463.077	746.949	358.984	505.048
ASHGA5P053834	68.2335	134.707	78.3365	104.534	197.682	76.4561	109.802	53.9518	76.1264	168.255	330.732	264.998	342.985	217.702	304.462	250.947	121.229	187.708	371.695	151.742	108.884	88.0715	114.162	81.9291	134.218	37.324	99.6984	48.3866	77.5424	70.4259
ASHGA5P018939	77.9124	121.07	163.007	109.301	94.4687	156.084	55.8505	53.4181	52.9618	96.5464	193.754	91.8609	210.313	83.1546	206.581	108.177	37.2679	73.7981	207.361	45.3739	50.7421	183.587	175.978	239.057	621.856	175.678	181.928	226.549	152.156	185.924
ASHGA5P047968	73.1965	141.026	130.359	156.736	65.1634	197.091	114.211	55.7446	95.0001	137.23	112.197	108.626	95.1937	113.68	112.123	99.0266	55.5093	100.055	114.748	82.7914	40.5888	371.375	327.264	344.71	237.685	382.583	462.326	2011.22	313.817	456.013
ASHGA5P007793	34.1792	49.7616	57.1262	182.48	41.2211	95.1405	76.0003	23.4799	37.0453	70.815	76.5418	86.3369	78.214	68.6921	70.568	77.6204	54.642	58.5075	102.055	77.847	133.168	87.7953	129.136	245.417	153.003	85.723	166.145	48.6681	116.9	97.3876
ASHGA5P010497	202.358	310.137	221.011	250.059	161.547	260.239	181.667	143.439	227.556	293.251	300.337	341.381	294.053	272.194	336.495	334.251	138.836	282.664	322.765	159.806	425.258	1548.73	2403.27	1653.08	2269.58	801.295	2217.31	1368.9	1777.39	957.333
ASHGA5P022757	707.704	525.975	710.403	796.101	453.942	506.924	524.504	883.665	697.265	844.42	259.4	216.16	340.038	461.422	360.688	191.614	110.556	443.7	278.006	147.669	36.9776	234.072	351.589	575.275	108.119	258.263	405.101	230.522	586.088	262.117
ASHGA5P055590	262.716	196.389	242.452	174.933	191.435	187.881	162.385	248.905	206.666	207.447	134.128	80.7827	129.934	73.5567	115.249	80.5233	73.4802	60.5992	155.152	56.2802	453.293	688.564	808.97	851.963	932.261	423.534	543.881	418.257	484.357	533.089
ASHGA5P037749	71.5702	111.234	111.837	111.245	84.6155	121.594	83.2228	76.6929	123.579	145.928	175.227	152.857	171.849	140.577	200.859	153.198	81.6868	142.903	209.632	74.7687	278.353	429.346	595.426	413.029	598.257	133.11	908.325	257.12	479.287	427.442
ASHGA5P001138	3269.78	3434.76	5482.32	3292.69	3360.77	3693.69	2039.87	2246.19	2755.94	3039.24	2100.06	1681.83	2545.72	1388.3	2583.68	1577.36	735.476	1386.17	2285.08	851.648	297.37	1196.81	1286.88	2077.59	4059.58	855.912	4550.18	2074.99	2291.81	2111.38
ASHGA5P002261	1239.52	973.055	1311.88	895.927	681.818	870.895	824.94	1107.48	1125.56	1114.07	230.159	290.189	406.287	178.503	400.891	279.866	101.763	168.78	246.848	129.186	24.8714	292.071	172.61	438.88	115.191	1024.64	658.336	1604.31	521.886	504.735
ASHGA5P045779	1039.12	698.494	866.897	1332.68	657.012	598.938	712.003	1000.36	1114.65	1282.44	10069.8	3626.27	2442.95	5096.62	2537.01	3091.83	1186.71	4685.81	10344.5	1682.1	188.258	1286.93	965.453	894.388	1802.78	1269.9	5082.8	822.611	2923.46	2732.38
ASHGA5P027335	7.7309	13.1742	7.25752	13.3706	8.9241	6.01427	6.79862	5.66073	11.8007	7.02944	21.0054	15.1112	12.8786	16.9174	9.79862	23.3643	5	14.4458	26.1292	7.70349	24.8487	36.4533	36.2548	28.5732	811.134	9.5937	47.7971	17.9476	23.3812	34.292
ASHGA5P018791	742.925	434.172	240.92	269.458	321.883	258.606	244.391	684.863	683.844	597.161	75.5848	134.254	80.0141	77.6054	88.9548	114.015	35.0402	69.6441	75.9464	41.029	12.9413	190.832	56.3458	250.538	57.6664	509.953	423.567	590.005	228.425	256.86
ASHGA5P012594	17165.5	8773	11015.7	7969.74	12014	5378.22	6359.93	9128.66	15432.7	7233.09	8767.38	12114.8	15717.1	10732.5	15901.6	12012.6	2601.98	9914.99	9157.29	3277.09	499.509	7334.78	9453.31	2706.85	4911.55	36281.3	19001.7	17911.9	16296.3	10348.2
ASHGA5P001163	4240.69	5148.23	6571.86	5465.22	3888.45	4903.35	3716.65	3662.18	3859.62	5204.92	3001.48	4937.21	5339.65	4369.07	5384.91	4658.72	1255.76	4307.86	3077.62	1468.94	561.423	1619.76	3155.07	2170.76	1191.09	2083.64	6545.71	2814.28	3926.95	1695.57
ASHGA5P006200	5.48255	5	5	9.43068	5	12.4745	8.53788	8.88996	8.23739	10.6645	9.28087	11.467	8.43326	12.0086	8.98425	10.3336	16.6426	16.1003	17.6868	14.7087	21.9429	23.7409	38.0151	39.9043	65.6514	19.6927	41.1993	18.2283	28.8892	33.1769
ASHGA5P010337	85.2904	45.7951	55.0879	81.6026	31.8333	103.147	42.0582	105.643	65.4381	55.9216	56.5601	28.8959	31.0571	29.283	23.3532	25.4169	20.118	22.873	33.5596	26.6892	413.501	1280.51	1178.87	2333.61	1857.22	4006.03	1798.81	4924.75	1311.89	2324.78
ASHGA5P013237	10.1277	5	5	12.3541	6.01258	9.1494	5.08773	9.81179	7.78551	9.11888	16.0622	18.0527	20.382	18.6332	14.2884	19.7129	11.5341	18.1914	21.5174	22.0254	22.6797	24.898	39.2701	21.5843	44.0024	25.8895	158.518	29.9958	303.73	22.3909
ASHGA5P018185	238.322	81.6944	120.46	108.77	153.179	73.3936	59.2068	30.3363	128.235	149.856	77.1657	44.0939	56.9114	30.4279	49.806	39.4229	8.75708	21.3454	73.5167	11.8931	5	281.786	18.5624	11.252	70.0647	559.85	101.92	734.128	96.6295	635.666
ASHGA5P035148	168.449	154.291	144.349	181.779	108.281	215.067	161.318	199.302	188.211	166.48	190.27	137.15	128.352	151.059	130.247	147.522	75.5455	143.2	186.134	81.8555	109.977	711.89	519.786	1200.32	462.975	646.201	1042.7	1210.49	1049.97	641.47
ASHGA5P034046	10.2261	7.23289	14.8347	19.1087	18.4298	16.0923	7.3728	17.0129	12.7355	14.8098	8.09686	9.30181	40.5259	11.8424	26.0275	37.1056	6.72128	9.15883	21.9127	12.7361	17.9267	158.759	86.6215	165.678	116.512	315.236	185.73	372.803	57.0544	333.383
ASHGA5P026473	398.708	241.345	518.1	352.136	247.849	411.663	224.734	367.096	364.995	320.832	256.077	209.026	331.539	306.818	340.568	214.842	172.025	296.31	271.328	200.959	129.114	236.783	234.913	229.925	439.205	362.827	438.242	563.345	335.169	316.67
ASHGA5P002633	600.809	637.873	569.687	407.144	146.958	401.736	260.882	393.773	391.091	609.489	142.335	284.402	360.716	93.7184	314.848	286.375	26.5339	89.4715	148.544	45.4583	84.474	815.212	951.805	890.751	461.094	1024.27	1269.79	1622.2	809.809	978.629
ASHGA5P047056	11.2537	5	12.4466	18.7292	20.5181	13.1432	11.67	12.874	18.4217	9.59185	35.759	26.6118	30.7517	23.6378	24.2088	23.3556	19.0365	22.6524	42.5556	18.3718	127.404	139.519	133.569	128.839	276.143	184.669	153.218	35.3121	125.275	118.354
ASHGA5P003142	64.6265	68.6188	107.434	92.5214	37.6496	90.9081	32.8011	48.3804	31.7327	71.6885	57.2915	34.9017	36.4905	31.6167	37.7186	44.2109	33.1996	34.5751	65.7666	33.3131	153.929	81.3999	145.603	282.67	226.932	105.218	76.5957	410.247	57.0685	68.8559
ASHGA5P012119	161.814	106.221	153.94	231.822	130.999	110.123	88.4048	135.015	109.986	93.7727	205.012	123.316	121.06	107.117	130.511	191.833	164.074	178.361	412.009	94.1065	358.948	398.811	567.361	430.065	738.875	125.418	442.117	177.651	216.638	319.611
ASHGA5P008049	159.898	38.1013	81.7599	138.511	97.0262	89.2209	45.946	97.6448	69.807	49.8679	136.685	38.9198	86.2404	44.124	62.2234	87.4359	106.884	111.176	169.647	47.6843	71.5384	598.573	295.709	323.533	285.43	338.552	353.455	319.296	337.813	1193.49
ASHGA5P001345	27.3367	14.3784	18.2263	19.5845	12.2062	5	10.1381	21.0755	12.4075	8.68532	24.7034	15.6168	22.8858	20.339	9.37218	23.5497	20.4406	40.7146	40.2162	16.5922	138.559	190.151	252.962	597.127	265.839	28.6066	135.884	69.6257	84.9113	147.96
ASHGA5P053969	903.495	653.3	769.209	810.071	649.139	468.263	566.043	704.64	666.933	618.111	885.977	807.189	910.885	868.512	808.781	766.947	510.324	688.922	1000.94	724.072	4493.42	1546.28	3409.59	2499.23	3268.7	518.692	1459.76	788.349	896.053	966.814
ASHGA5P009486	49.7183	46.5341	61.6369	59.7219	21.0586	64.9984	18.895	61.0495	33.5891	50.1927	21.6473	21.2401	21.2364	11.2044	10.2386	28.8962	7.21453	12.474	43.6723	14.8736	29.9193	459.263	235.827	936.057	124.207	251.658	363.885	646.519	481.672	736.203
ASHGA5P003602	50.5992	64.0677	84.9163	162.36	71.8757	103.781	44.5437	56.6767	45.9279	96.6303	106.314	76.9353	87.5464	54.8649	73.4816	102.175	40.7576	65.0221	172.823	40.4066	59.3599	361.974	303.142	2773.65	345.286	353.852	418.106	312.603	483.238	192.927
ASHGA5P049286	42.7129	53.1977	63.2129	66.3184	30.7858	66.0987	30.547	25.793	26.9667	59.6869	32.724	48.1068	36.3922	30.8912	23.7855	38.6854	21.3482	40.4554	49.1081	29.1634	307.441	805.182	773.517	1009.74	423.573	455.109	1051.65	667.525	963.213	741.783
ASHGA5P015384	68.1942	58.8724	68.0018	134.005	64.6528	40.9143	42.9895	81.4965	65.9634	83.393	80.1416	74.6659	90.7623	62.0207	79.5193	68.5548	43.833	66.3226	120.067	31.5285	77.4485	118.999	169.545	170.711	170.261	25.7389	115.92	26.7878	71.6824	99.4119
ASHGA5P011391	6469.6	7891.32	5074.59	11871.8	9865.61	2821.51	7195.89	3628.24	6090.33	12754.3	34288.7	8905.07	12268.7	11947	19745.6	17255.9	15474.6	15409	37812.2	9713.18	1362.38	634.465	1446.19	656.74	1644.83	198.519	613.681	1024.09	1422.42	593.095
ASHGA5P018425	561.47	813.672	870.482	998.748	332.761	796.195	312.353	282.786	299.271	535.825	313.983	180.65	129.973	62.6151	128.363	173.96	21.1961	70.4143	346.252	28.9825	388.939	536.697	678.045	607.689	751.485	590.767	712.505	908.071	489.149	914.183
ASHGA5P008482	54.7935	56.1717	47.5618	64.2364	56.4688	47.5379	33.8681	46.0788	74.2574	54.3048	89.6365	59.2633	56.5466	30.5552	42.9281	72.8069	37.5196	53.3144	94.9029	33.0612	103.248	190.52	241.642	259.746	397.33	157.552	202.495	151.89	158.772	92.4633
ASHGA5P031175	16.7507	32.7955	68.2036	73.1818	54.5822	59.4806	28.7312	14.2321	14.2195	150.239	55.7374	37.7873	174.803	76.9284	168.133	24.4269	23.8679	110.421	59.3994	26.7496	56.716	311.36	553.951	41.7511	64.8076	581.525	584.866	43.0243	515.201	184.149
ASHGA5P055275	35.498	59.4271	37.1167	63.7111	44.408	34.673	45.1332	38.5966	42.3836	59.9816	141.681	78.4375	84.2055	43.6234	67.1599	100.511	45.2021	78.1389	147.025	47.3628	76.3588	126.876	205.477	218.528	263.671	78.2425	106.355	133.295	69.6332	81.711
ASHGA5P028261	620.342	370.825	494.134	399.729	492.705	465.67	261.45	360.869	602.159	425.214	296.409	228.889	240.749	218.049	199.697	232.576	140.767	278.921	305.363	164.496	213.135	338.81	614.498	361.482	895.277	633.36	443.792	735.573	333.835	419.096
ASHGA5P049354	504.145	437.159	458.497	626.825	453.228	275.032	563.208	501.513	494.605	624.494	955.606	812.178	459.125	870.768	483.87	1036.89	582.733	1230.29	1032.42	500.458	4151.8	2480.63	5415.39	3303.86	5022.83	399.725	2173.65	693.682	1310.84	1377.52
ASHGA5P051476	89.2413	83.3442	105.135	62.2432	28.1494	88.4136	58.975	76.9681	74.9885	153.755	46.1557	31.329	37.3426	37.0147	32.1065	41.6661	25.6523	36.362	54.4709	24.0284	19.0303	231.908	153.232	647.703	97.4793	699.526	308.765	467.335	347.792	155.974
ASHGA5P041322	205.871	177.909	200.276	423.43	125.429	335.541	200.623	234.756	177.909	268.848	116.241	115.628	201.762	134.091	223.692	155.963	122.88	151.029	134.289	142.622	99.851	521.85	293.513	623.466	408.15	541.982	428.592	899.074	461.617	679.013
ASHGA5P011833	242.578	192.409	184.941	155.4	130.871	171.328	113.351	152.483	189.956	200.154	136.268	63.6847	57.4074	45.0621	49.151	57.9732	11.7402	37.2501	156.68	8.12979	19.2724	172.644	110.858	76.4035	247.762	232.748	321.633	211.65	141.211	300.059
ASHGA5P022149	6148.12	3264.04	6086.06	3697.68	4879.05	3925.33	2929.83	5844.9	4825.23	4712.76	1580.19	1760.45	3237.16	2186.32	3115.47	1776.59	1354.19	2295.64	1700.58	1547.17	297.757	625.973	1110.8	1186.14	1964.2	3239.19	806.947	3070.41	682.329	933.144
ASHGA5P010278	5	118.62	8.63477	13.5665	5	23.5951	5.93368	14.201	13.4949	17.5854	20.6842	71.7966	28.4054	14.6157	19.8939	76.9116	15.4003	24.3854	45.8224	11.1547	39.1252	36.5465	60.5717	48.7619	69.9836	20.2991	33.989	6.67299	34.0591	42.2557
ASHGA5P005350	693.93	307.966	980.811	163.017	76.3323	725.706	446.667	893.295	498.892	352.799	42.7236	52.5895	51.3204	24.458	41.545	41.0897	5.32216	26.2515	46.4265	16.4681	5	326.432	27.6083	38.0679	22.8424	59.547	42.7663	130.854	61.458	1592.71
ASHGA5P050835	5	7.28584	6.137	13.1419	5.91785	12.172	10.9029	10.4738	7.2134	11.8123	15.116	15.6822	14.8722	27.3427	19.1034	20.8193	15.2285	13.4981	28.5266	17.5883	66.2134	180.863	144.331	308.077	163.114	20.2767	140.257	58.263	175.788	116.631
ASHGA5P001015	202.291	171.597	191.303	173.226	44.8392	169.907	95.7488	110.624	117.678	212.881	189.116	92.8854	78.4207	74.3039	88.8702	105.843	17.3043	70.3831	192.188	18.6233	38.1055	494.039	221.292	383.43	519.648	862.938	894.555	1129.2	614.566	525.902
ASHGA5P050030	212.283	248.333	963.827	423.167	121.815	943.907	528.794	121.515	152.519	556.148	36.0671	55.9566	202.526	15.2773	197.414	77.7957	68.0185	17.8936	21.3046	69.0025	16.13	474.223	102.126	338.539	197.037	513.781	436.277	809.38	268.923	955.569
ASHGA5P001376	84.9246	1481.88	2492.68	1292.65	92.811	1359.39	370.593	47.4503	49.193	1024.37	444.487	248.737	252.387	102.855	233.542	246.889	35.7584	124.309	317.546	39.5707	2502.8	4460.41	3118.02	2880.23	5694.16	7113.77	6487.22	7355.14	5861.75	9166.11
ASHGA5P049428	14.8414	33.6818	30.1639	34.0381	24.578	28.1027	19.9836	13.1162	15.9487	51.2281	30.2577	29.6727	42.7915	40.5365	51.7682	38.8107	30.5413	31.6379	45.8853	22.1083	21.1275	141.139	107.906	268.058	301.504	49.0633	108.776	86.7529	127.526	97.4609
ASHGA5P043949	5	5	5	5	5	9.09591	5	5.18875	7.34995	5.30756	8.48837	9.44827	14.218	10.0741	8.49081	10.2288	5	13.8538	15.4036	16.4102	8.28552	110.564	49.3282	107.27	67.3098	30.1438	81.7949	111.022	69.1792	97.773
ASHGA5P002842	20.0221	24.1769	34.3415	16.0811	15.9733	14.1805	17.8198	20.9508	13.6204	18.9062	14.4316	31.0309	16.2018	25.559	26.4408	26.3436	15.6307	37.7287	33.82	23.7033	354.089	875.655	2662.11	697.186	4383	252.538	482.433	184.196	283.89	416.444
ASHGA5P054493	210.908	208.458	179.661	243.665	209.575	206.978	282.14	231.742	242.102	276.694	432.063	488.217	256.194	619.752	248.643	487.97	234.802	563.565	531.671	286.364	1502.34	1488.8	1649.61	1803.3	3149.86	165.911	865.64	340.484	669.276	701.858
ASHGA5P034573	5	17.529	14.1518	28.362	24.7687	14.156	9.27535	13.1345	12.4197	16.2147	21.1398	24.897	32.7928	18.9826	36.0953	24.5021	5.53456	15.6813	29.5864	12.3845	5	79.2882	18.2748	49.8233	27.8806	239.752	91.2759	101.362	185.769	75.7511
ASHGA5P010697	862.144	348.876	294.807	416.662	703.412	310.809	307.239	437.848	752.169	531.311	208.1	158.898	202.546	150.999	339.166	189.363	77.5506	168.839	218.984	119.107	176.128	295.164	358.951	352.943	563.609	422.05	331.02	760.867	333.185	249.358
ASHGA5P015266	197.674	297.312	331.677	289.25	92.7424	281.55	169.279	185.446	145.618	417.265	62.3999	105.676	136.164	91.2321	184.816	116.809	46.9791	101.086	92.2055	73.1483	214.068	751.507	601.702	30841.6	811.92	1768.91	482.606	239.008	565.826	399.896
ASHGA5P011561	144.602	18.4731	127.834	1011.8	13.584	39.8761	105.789	323.688	151.344	719.018	201.793	49.7804	27.4238	168.443	33.301	49.3988	8.48608	168.646	247.025	15.192	25.2477	30.3573	36.1221	24.8145	52.813	5	29.9062	15.4786	36.5422	19.2881
ASHGA5P005211	37.4173	44.3406	73.5736	57.8527	35.363	47.8917	30.0915	44.4016	38.7532	121.163	35.2863	45.1468	48.5992	49.5574	47.2934	47.521	39.2082	41.9123	49.8614	33.8087	92.5628	286.77	224.032	207.224	213.096	81.8887	234.375	94.0038	191.62	194.786
ASHGA5P009166	745.882	360.876	635.591	258.828	673.966	551.942	409.162	665.271	695.861	387.111	64.8039	116.873	84.1797	81.5243	85.6484	123.039	47.8094	84.5712	73.4472	53.4798	18.5372	465.864	130.729	109.967	79.9429	630.37	569.08	310.822	207.871	619.401
ASHGA5P045777	46.8684	54.5703	60.4598	52.096	46.6716	33.7494	45.2759	46.5944	40.0982	49.7707	28.1379	60.2479	60.2803	54.5024	63.826	55.6668	25.7936	55.1228	45.792	32.9765	69.2918	82.0559	189.837	77.4722	130.546	39.3993	81.0974	69.4056	62.6467	64.7325
ASHGA5P048155	118.565	161.375	144.354	122.363	99.2091	111.079	109.315	81.2327	103.057	152.76	187.69	155.484	226.358	148.004	224.083	188.778	55.0063	122.638	237.506	91.1653	249.354	791.156	885.663	741.372	1332.02	665.386	1442.29	1689.39	798.018	1064.02
ASHGA5P051579	16058.6	15015.6	15653.8	8296.73	7050.06	11762.6	8784.82	13655.8	13399.1	14580.4	672.849	4692.38	6482.98	1348.9	6794.08	4421.4	641.998	1296.13	719.58	863.1	224.969	4929.97	4142.65	5647.16	1131.25	12465.4	12491.9	15803.4	7871.83	8777.17
ASHGA5P002812	2005.48	1517.74	2038.83	1239.01	810.032	1724.49	847.897	2296.33	1611.52	1569.03	281.52	310.346	440.118	197.477	497.861	289.065	64.5605	171.453	342.903	73.5346	68.0506	901.63	364.828	1781.16	1899.78	7599.02	2382.74	3621.07	1365.53	1715.74
ASHGA5P021231	129.711	33.7124	37.3647	51.8739	33.1175	31.1926	32.8307	28.4287	37.9881	173.65	49.2493	49.0913	57.2384	56.5367	51.5939	60.5471	29.9302	51.8878	52.1134	35.691	61.1627	264.189	168.532	277.653	267.156	48.2465	186.725	195.499	188.125	196.649
ASHGA5P012931	834.286	772.344	701.457	445.813	192.324	408.227	351.853	410.663	523.597	738.053	80.9268	255.755	298.003	81.5703	329.588	266.879	21.6088	66.0365	87.9321	31.5859	95.0746	948.504	1088.62	897.013	282.183	711.814	883.239	1442.5	941.19	1016.94
ASHGA5P052846	16.0896	35.1764	48.0274	38.0299	21.6379	50.2592	23.0256	29.5301	31.1884	39.0599	25.938	32.506	39.8728	29.8554	35.4618	59.4736	15.6516	21.1654	36.196	21.0278	5	162.59	113.061	156.929	70.4404	47.2239	100.183	42.0245	81.3652	77.7328
ASHGA5P051051	13101.3	18669.5	19207.7	15361.4	10312.7	11810.5	14313.8	14533.4	15245.3	17151.1	16308.3	21241.1	27260.4	15963.8	30668	20092.8	8432.97	13817.1	20330.6	13152.7	26283.9	16700.7	26540.8	16865	27365.8	23844.5	27447.1	17599.5	18077.3	13417.8
ASHGA5P010340	69.6525	104.736	88.1728	89.7356	123.506	78.8219	62.2345	54.6191	73.1728	103.589	60.0809	104.485	272.184	106.921	283.671	101.697	51.9031	110.247	79.3054	76.4304	243.908	263.242	371.133	251.064	855.712	181.863	367.527	425.113	221.131	449.313
ASHGA5P008015	95.7124	42.2476	71.8794	210.431	16.2339	52.5972	35.143	164.383	114.746	179.145	33.0955	76.2909	49.4349	78.7974	43.9839	100.442	16.098	59.4551	41.8147	21.5744	8.26239	192.593	41.7205	67.7289	60.5311	29.2838	64.6453	26.0047	54.6027	159.945
ASHGA5P003322	67.4304	71.0384	45.0102	42.4545	111.812	39.048	36.3556	29.0102	80.2111	38.6341	85.9843	72.6026	116.424	58.1388	102.069	70.8273	29.937	72.1294	109.67	44.8284	179.619	154.66	213.197	546.702	300.099	112.9	167.426	95.3278	138.618	178.936
ASHGA5P004337	105.515	88.1892	80.2412	109.629	94.7868	84.0295	88.3614	102.553	95.8803	125.377	151.766	139.303	154.417	111.732	182.347	135.144	81.9727	123.693	123.098	118.31	79.7862	774.16	521.865	1183.92	421.837	70.2805	588.553	121.009	440.246	377.684
ASHGA5P032559	41.6935	39.7771	71.5039	62.2261	46.5993	57.8295	50.2664	57.7147	58.6688	84.3503	96.397	69.1191	58.1874	74.7631	67.0832	73.6402	32.082	99.7854	65.0337	39.8243	76.5244	55.3182	94.374	147.512	148.175	61.5977	66.1822	44.7263	61.3046	92.6935
ASHGA5P003295	121.65	132.045	121.821	151.136	34.399	171.863	68.5628	121.789	96.3816	166.078	54.3263	68.2364	54.1411	112.329	68.1204	61.588	21.382	43.5015	62.397	31.1358	183.454	335.425	350.292	367.543	794.981	262.553	331.55	361.191	271.924	395.428
ASHGA5P055386	430.01	405.354	347.894	731.897	565.747	272.009	338.346	280.045	783.892	432.243	434.369	590.877	608.941	555.57	598.553	604.968	374.838	422.432	1187.92	482.758	102815	25119.6	59312.5	26390.2	52529.3	3995.63	30988.4	8749.67	27245.3	23973.6
ASHGA5P039026	16.2466	70.9071	31.795	25.1375	13.3603	57.2507	27.2545	9.1487	10.3777	59.375	10.4603	32.0594	41.0458	20.6097	48.5557	49.9072	5	19.8598	17.7226	5	7.3224	104.185	5.76051	47.2003	19.5141	74.975	113.032	283.311	92.3955	171.649
ASHGA5P027604	152.375	186.356	217.849	146.005	141.904	169.957	149.863	182.915	171.74	210.657	197.861	195.319	247.809	196.047	233.563	204.636	129.791	388.499	221.68	168.009	301.849	3865.13	1978.88	5947.86	1622.91	229.207	2230.35	374.976	1814.79	1748.18
ASHGA5P014422	17306.6	18305.8	15398.7	9897.61	8443.13	11734.3	9031.01	15116.9	14572.5	16060.1	1880.36	6331.61	9233.52	2906.13	9505.95	6004.01	894.342	2821.63	2026.5	1146.64	109.814	9816.45	11299	9200.66	2618.28	16052.5	13193.1	21014.3	9059.39	13395.9
ASHGA5P021095	5	5	13.3124	11.6188	5	10.7374	14.3245	7.93097	5	23.7956	11.0727	11.0988	5	8.03589	16.1472	7.65839	6.85659	5.47267	13.4205	7.82334	14.7607	29.2482	39.1844	43.2523	32.9768	20.8799	31.2226	30.805	46.2118	22.2117
ASHGA5P053585	48.567	68.0224	54.9683	52.5718	53.3911	45.8056	48.3796	54.011	59.781	72.9296	123.192	120.964	124.147	96.3953	122.866	121.32	71.6856	159.646	138.27	67.5546	122.873	128.94	190.805	214.571	240.748	51.7467	141.499	44.3599	130.621	135.416
ASHGA5P050488	187.34	99.1851	109.788	143.142	45.3549	73.7637	55.8289	125.104	119.126	118.174	32.1167	43.9859	57.3562	33.6141	50.0075	32.8866	11.7891	18.5855	38.6482	16.17	7.78845	147.305	32.6267	1854.94	61.8803	398.573	380.193	634.749	263.587	304.263
ASHGA5P010149	291.884	365.446	227.756	433.165	502.555	251.509	317.645	208.88	415.748	477.728	676.505	930.835	897.443	803.155	1002.5	1023.98	1086.17	745.124	1775.44	1607.15	1155.64	876.954	1680.73	1233.97	1771.53	285.558	1021.52	555.401	668.835	575.744
ASHGA5P046587	101.523	92.061	105.786	78.3269	26.864	95.9009	86.2495	68.7853	70.4765	106.094	12.5776	12.196	17.9165	9.38733	17.4984	14.5793	5	9.87754	15.5557	8.3604	5	116.585	19.9082	151.104	16.8562	162.036	71.4705	283.673	86.6613	171.248
ASHGA5P027076	5	13.3826	5	5	5	5	6.10767	5	5	5	16.6119	10.4793	6.78879	10.9365	100.232	5	5	13.5676	15.6162	6.46584	12.0065	9.42828	29.8205	14.0054	48.5049	5	17.2097	7.8172	17.0206	19.1479
ASHGA5P009843	1313.33	1137.93	1180.23	986.654	433.975	764.89	780.734	1021.66	747.58	1123.03	296.244	268.961	377.653	103.595	383.594	258.89	43.7679	114.356	301.088	61.2631	5	247.953	72.6628	325.178	95.1731	633.239	961.805	1045.13	367.74	469.071
ASHGA5P011487	16.286	18.4695	17.713	24.9605	5	24.5608	17.4087	13.2634	22.5399	35.8821	48.978	21.67	32.5879	14.1266	15.4425	27.8648	11.1697	14.8198	49.1928	14.4831	10.6563	26.2241	24.1479	35.9119	20.0957	33.1896	32.5852	61.0628	46.338	47.2282
ASHGA5P008708	95.984	89.7051	79.7668	167.707	81.4528	71.8294	74.4887	77.5454	163.187	121.123	123.451	133.146	127.664	142.249	138.267	131.837	67.7497	99.6924	546.114	90.0506	648.227	485.78	435.4	634.145	2820.34	82.8633	543.723	132.41	322.884	297.973
ASHGA5P013702	104.706	22.6858	23.6751	58.9213	62.6597	27.6489	17.0279	18.561	59.1013	18.7126	287.001	37.8483	131.037	39.9785	141.596	46.5327	31.2277	37.1378	295.016	32.8198	86.1417	66.1791	113.851	83.8322	137.178	5768.63	77.8644	150.328	92.8596	252.072
ASHGA5P013520	4115.63	3183.71	3082.15	2173.65	1272.39	2536.16	1350.57	3223.86	3335.26	2429.51	362.22	830.77	1335.93	254.864	1381.96	848.162	54.3584	231.68	362.433	72.1355	128.597	2225.4	1892.12	3752.7	879.006	11052.3	3026.65	8694.12	2495.97	3496.31
ASHGA5P046362	5	5.24127	5.69301	14.1585	12.0549	8.97169	7.63358	10.2622	5	5.34539	18.3349	17.2627	16.2563	18.7231	10.2018	21.015	17.1766	18.1542	25.0286	29.6664	37.8241	41.6643	33.2839	33.1345	95.1973	14.3019	26.9299	17.9133	38.231	26.1521
ASHGA5P014455	1531.78	1473.73	1234.78	3142.19	795.568	1716.14	1056.76	1226.28	1214.1	2315.84	381.972	702.66	411.168	644.132	406.413	629.978	138.782	505.819	370.172	178.073	10.2401	399.726	193.242	362.5	37.5316	1455.86	983.22	2651.79	301.051	544.467
ASHGA5P008978	190.376	90.8977	180.547	513.628	129.669	212.768	79.9955	118.54	160.677	260.829	30.4802	367.765	538.526	396.572	502.388	332.008	56.516	418.581	42.4727	65.2775	39.3798	374.042	285.659	64.6136	81.1183	77.2173	633.169	137.426	264.099	358.674
ASHGA5P007911	90.9468	69.6153	91.9918	105.759	81.7438	76.2561	78.4169	56.2409	75.9095	93.6092	70.9727	54.1492	39.019	24.1026	19.4402	62.3883	27.9883	26.7729	77.5652	39.3278	5	66.8609	53.7843	277.096	56.8786	269.064	144.306	271.063	130.166	91.8377
ASHGA5P007669	48625.9	20542.1	39453.7	37747.5	27353.6	31147.5	22596.3	53145.1	40776.3	29727.5	11434.1	14967.6	26335.3	20414.5	26819.4	14405.5	26114.2	20367.3	12127.1	32665.8	716.198	22368.4	18736.6	22834.3	13182.4	64581.8	22659.2	53622.1	16490	41322.6
ASHGA5P044826	982.273	670.03	727.079	361.863	421.446	599.29	270.91	672.183	478.163	536.793	36.9294	156.231	384.71	47.8354	402.105	127.115	15.615	58.5917	50.9641	40.6167	90.2401	822.855	497.207	185.751	165.067	1192.79	614.649	1556.67	406.034	1561.59
ASHGA5P008268	40.7129	16.6795	63.919	63.2501	17.5884	73.0431	16.3055	41.0731	22.7358	41.58	16.3947	17.8225	21.4109	11.9216	16.2602	19.03	7.06516	12.6038	36.0846	6.40866	10.2183	98.2429	54.4657	938.402	52.1641	125.554	97.3161	293.375	70.6912	56.5274
ASHGA5P007180	1303.66	1202.8	1299.87	1346.78	885.927	640.612	811.165	914.594	798.774	977.707	1191.5	1370.13	1135.09	1003.13	1241.52	1782.84	859.965	1185.27	2007.05	885.501	1126.22	2042.27	3309.39	2415.27	2721.79	483.095	1612.99	684.292	1218.09	1368.15
ASHGA5P029813	3910.2	2930.25	4071.77	2564.94	1839.64	3440.3	1551	2499.6	2471.23	2626.49	1453.43	807.955	1739.28	349.474	1715.22	761.91	95.4411	348.162	1652.77	118.424	32.5789	891.009	1267.42	1723.93	290.089	5512.13	1529.79	5618.63	1363.85	1053.45
ASHGA5P002315	99.625	38.4761	54.1808	92.8821	75.3984	44.9597	32.0488	41.3705	35.1994	31.9521	127.497	53.647	77.4917	45.2874	97.4732	71.0379	67.8574	95.3381	162.004	44.2812	309.144	339.643	559.12	270.303	1009.22	66.8649	471.135	360.883	345.73	191.976
ASHGA5P049379	348.78	217.246	236.838	241.553	226.866	339.443	98.1904	270.318	212.81	305.932	380.785	73.1359	73.6148	68.6492	102.509	270.147	70.3646	85.6736	463.387	81.2285	33.6402	93.7144	148.481	163.172	123.618	35.4571	82.4556	59.0147	50.2388	59.1434
ASHGA5P053250	1120.09	1092.59	1162.41	1151.08	907.801	801.51	709.308	932.582	927.67	812.415	917.565	794.744	717.572	533.582	708.162	752.444	382.736	597.46	995.796	406.794	465.08	1340.03	1517.34	1679.94	1169	1745.38	1321.87	1462.27	1120.88	965.946
ASHGA5P005265	123.366	40.2721	63.2347	34.3865	44.643	25.8877	26.1513	27.4942	21.7673	27.4395	39.6138	35.4713	39.6158	24.0915	29.4882	24.3919	35.6346	29.2317	57.5687	86.0358	100.297	116.589	194.239	238.135	174.912	32.9958	112.103	61.6172	80.0777	85.7727
ASHGA5P002746	286.598	447.873	378.596	416.967	484.853	219.686	309.346	199.973	262.829	603.582	1446.71	518.969	899.374	506.451	1018.54	649.53	320.674	606.402	1521.02	270.438	628.26	794.279	1278.56	999.037	1669.26	308.043	657.441	290.355	589.543	466.003
ASHGA5P007569	220.685	306.475	276.798	249.721	200.379	216.936	135.948	163.331	151.99	282.781	285.332	255.556	275.629	231.703	306.936	273.29	113.389	276.201	316.666	109.032	319.901	433.762	968.727	408.471	572.642	205.311	380.503	198.359	190.625	212.318
ASHGA5P031683	17.7615	31.9198	37.5446	33.5899	26.9508	14.9684	18.9967	27.2372	19.8226	13.1127	45.2919	19.4843	26.3056	14.7091	28.8614	35.3253	18.9179	25.868	61.0331	12.4654	76.6737	51.1492	94.0658	70.6905	191.859	23.196	43.4337	25.9704	22.0557	35.9171
ASHGA5P003254	41.1086	29.2334	32.1324	39.0027	26.7709	22.46	24.7727	34.8736	34.3241	40.9874	41.1788	25.4895	46.1589	24.7728	31.5906	45.0097	20.6119	50.1186	95.5589	17.714	112.907	194.773	319.966	314.585	576.118	84.5909	219.805	196.675	209.432	135.567
ASHGA5P008350	526.674	547.971	607.581	634.4	511.158	487.321	467.162	429.372	465.893	589.447	1187.52	797.257	701.909	448.24	661.127	1126.18	527.813	731.084	1225.22	360.359	1817.82	1185.31	2203.67	1526.5	2762.53	390.062	1341.02	552.571	837.798	645.823
ASHGA5P002957	8.52611	9.63634	8.43697	19.0779	11.7469	9.79746	14.968	14.1036	12.6347	10.4904	22.3823	24.8194	17.1847	12.9632	16.3743	21.9711	12.4133	11.1858	27.7433	14.1557	202.842	317.221	450.778	381.024	318.052	265.661	255.714	286.644	166.196	250.21
ASHGA5P028491	28.9343	39.9348	15.2388	42.3999	32.1685	11.9221	23.9149	19.75	29.5335	27.9424	28.726	50.2026	29.0178	75.1072	26.3516	50.0738	22.6312	80.2215	36.9607	18.1126	46.3178	465.398	699.233	149.213	83.5088	166.437	441.281	124.161	316.68	179.402
ASHGA5P006488	21.2359	27.5741	28.6673	29.9995	19.4478	21.3371	19.1868	23.6378	17.7573	26.6395	32.8404	20.0929	18.5531	24.0226	21.1353	45.3664	16.5066	26.3827	43.9071	15.1385	40.0168	103.353	114.675	143.453	154.757	65.0305	97.8474	170.885	102.926	90.5848
ASHGA5P052489	390.605	239.444	362.456	251.959	259.589	288.095	156.337	286.233	324.106	213.365	340.813	161.957	207.407	99.0486	247.379	228.234	67.3172	88.1243	393.566	68.4534	228.063	634.601	479.305	928.941	596.254	925.372	690.744	727.439	606.231	647.909
ASHGA5P001301	21.2104	24.9734	23.2732	47.8797	27.19	19.3403	35.4823	31.4088	47.7498	40.7397	53.7985	32.3554	34.1751	60.7152	42.8238	68.778	49.9637	51.8256	70.9414	20.5305	153.173	73.013	216.419	85.1292	187.291	39.2901	54.1648	121.307	76.6084	96.464
ASHGA5P055746	225.296	302.066	321.006	216.932	114.756	291.81	138.333	186.252	176.117	278.925	373.267	122.249	177.473	81.9194	178.875	118.3	41.2047	90.4712	399.776	35.7439	534.829	774.482	743.095	891.586	3047.97	1209.3	1071.45	1896.92	977.312	1432.97
ASHGA5P012516	518.399	406.463	545.332	578.434	486.758	377.22	366.027	418.539	469.348	562.518	724.847	512.525	705.115	756.828	682.222	837.851	351.501	698.56	790.81	341.62	572.375	3477.5	2289.15	3713	2961.01	551.88	2893.07	796.356	3425.53	1875.74
ASHGA5P007670	125.437	134.263	162.673	166.212	95.7548	129.286	110.001	119.512	102.13	144.808	216.683	141.733	213.818	203.353	183.827	228.565	102.177	175.594	245.921	115.15	550.63	2091.65	1264.25	2525.41	1670.62	287.11	1172.23	1158.14	1094.16	1034.18
ASHGA5P013184	215.407	153.664	193.69	505.362	210.389	140.385	243.884	218.409	195.876	402.752	1557.37	273.079	536.065	291.926	534.423	816.706	449.295	279.05	1657.46	540.154	95.1826	426.841	449.874	431.571	886.78	210.06	814.656	638.255	394.191	406.9
ASHGA5P009899	133.551	108.596	121.342	97.5838	38.2788	144.13	72.7045	41.2842	63.7474	192.61	23.6639	38.2842	78.298	39.5105	76.0087	33.4912	20.8999	33.2759	45.2313	22.7302	118.32	397.191	234.997	334.326	316.679	318.086	466.797	722.131	325.498	588.232
ASHGA5P052759	3576.3	427.962	824.995	10795.8	730.829	549.061	1509.52	6628.88	3690.21	10168.9	344.333	1487.94	3282.31	7248.43	3345.69	1438.55	826.007	6834.07	424.181	1128.85	311.312	384.144	793.673	227.89	903.924	129.476	330.485	86.3736	250.423	6439.42
ASHGA5P012363	133.972	176.294	164.135	157.054	95.6692	146.799	102.334	111.907	145.332	190.916	162.145	153.234	189.052	191.254	216.615	197.993	103.122	153.213	202.891	113.549	447.824	2605.12	2254.26	4525.22	1839.04	200.258	1593.47	435.601	1345.31	1240.56
ASHGA5P007234	3731.47	4563.82	3165.28	3689.32	3204.51	2194.92	3290.78	1994.92	3313.06	5274.99	7180.69	6025.77	7014.5	5571.08	8039.63	6679.28	3342.43	4284.36	8435.93	6333.45	362.93	429.553	520.281	328.817	611.616	1104.39	561.176	1155.6	684.585	406.558
ASHGA5P010882	2165.48	1341.06	1592.54	1148.5	2173.78	1851.19	1130.48	1420.58	1796.69	1563.63	863.162	768.471	950.893	1044.77	964.233	786.634	633.181	1033.48	1003.64	869.388	3975.1	3961.87	7019.98	4348.19	7513.48	2242	5806.34	3747.72	4018.85	3584.17
ASHGA5P006445	20160.4	10668.1	11326.7	7475.19	9894.55	8840.71	7481.22	20747.6	20023.8	17424.6	584.824	3490.61	5397.79	3080.69	5763.72	3379.02	1914.36	2912.02	628.752	2713.68	10.1812	1918.13	1472.01	928.54	61.4073	3661.97	2672.9	3258.39	2257.41	1089.15
ASHGA5P005552	39.0066	5.56313	5	7.34096	67.6455	5	6.63921	8.49399	33.5475	6.72057	11.319	14.4135	6.79983	15.2399	44.9765	12.7084	5.87066	5	13.1889	12.6217	41.7681	39.2461	37.0514	52.9662	81.2771	28.5192	28.4397	36.9492	34.627	38.4842
ASHGA5P054924	92.6921	327.589	291.266	167.082	71.6053	229.702	110.27	51.1645	76.2918	214.091	112.857	148.287	127.984	54.1095	148.886	154.003	21.1559	53.4462	102.425	29.0174	110.994	278.937	362.968	212.408	461.643	790.278	595.952	989.716	359.902	320.315
ASHGA5P012994	30.5992	28.3875	22.884	33.0849	40.5326	19.7462	34.7596	37.4518	26.3955	45.8347	129.905	95.7762	84.1197	76.1359	104.802	96.3377	112.549	66.5998	145.555	162.883	81.3729	51.376	88.6712	53.9181	90.0557	20.836	61.4045	29.2037	45.4899	60.6994
ASHGA5P047665	83.6425	102.076	82.7215	124.693	65.1831	91.9815	79.3302	54.5437	69.2472	143.956	94.94	127.122	138.367	113.073	135.26	147.722	50.395	100.836	112.663	79.4012	444.002	831.249	1235.99	1257.97	780.975	611.444	1647.35	967.895	1259.11	806.194
ASHGA5P006268	191.274	115.651	255.735	208.34	121.248	196.704	103.019	210.895	143.648	176.473	26.204	59.3078	88.3961	50.4307	84.0498	94.6782	25.3927	37.2705	28.5438	38.8266	10.4299	196.255	49.3153	154.006	59.2882	772.774	518.75	1014.41	276.524	169.443
ASHGA5P051045	764.687	1704.64	1705.68	662.059	677.527	794.182	403.62	483.435	714.535	1790.77	881.563	420.803	510.611	338.406	516.218	405.483	90.1142	331.246	948.584	114.835	453.757	1296.7	1132.75	1618.03	3231.3	4270.41	2036.02	4682.69	1698.5	1517.07
ASHGA5P014399	25.8647	29.907	38.841	30.8526	20.1644	37.8358	23.4899	26.9042	22.0477	39.2778	44.1054	35.9822	50.9721	41.7347	44.9496	45.7415	22.5876	35.3323	41.5917	23.9633	254.286	228.589	300.322	250.449	295.943	140.509	431.185	704.166	255.435	220.377
ASHGA5P028239	102.155	67.4594	78.0612	73.0617	62.7508	74.3078	60.2632	73.0733	105.694	92.9419	95.5676	76.4648	109.425	80.9655	136.079	98.791	44.6593	65.2356	114.042	52.1139	85.2467	468.092	198.621	113.983	665.076	171.529	248.005	170.142	236.236	660.135
ASHGA5P042465	122.893	137.955	91.1055	132.161	182.293	97.3762	95.544	91.5135	115.373	158.258	227.992	229.492	256.42	225.741	267.278	259.472	112.247	189.873	241.088	156.996	373.515	340.395	491.755	368.829	640.163	148.376	333.128	167.855	284.249	311.386
ASHGA5P000801	121.69	177.699	142.463	143.738	95.4228	148.928	87.5137	99.0483	127.659	195.148	130.143	165.304	178.614	145.079	177.086	197.732	67.275	121.684	164.938	93.5502	379.094	1615.41	2086.06	959.046	1181.04	854.785	894.51	1184	702.251	815.886
ASHGA5P001245	2113.4	1256.81	1678.53	2119.57	2849.26	1875.09	9617.21	617.03	2073.47	2050.3	478.778	1670.2	1288.14	776.869	1244.08	1732.94	446.386	758.485	550.699	571.345	695.188	1053.5	1768.87	1388.61	1839.32	1284.26	1494.7	569.938	1016.49	1018.62
ASHGA5P055533	978.717	363.864	669.391	640.622	707.012	461.659	520.637	695.528	1014.46	422.119	458.964	304.614	827.76	435.397	887.82	280	210.494	406.052	501.64	301.235	5	268.422	142.257	296.351	66.6884	347.954	364.764	312.649	382.837	217.42
ASHGA5P033999	57.6212	74.0295	48.6622	61.7983	59.7169	57.082	56.7373	53.106	70.6577	84.03	85.1715	86.948	107.272	92.7707	104.123	87.9188	45.1449	85.2809	103.885	67.5583	145.062	196.084	229.007	265.473	335.398	51.3182	214.561	134.688	204.778	188.405
ASHGA5P009676	4207.02	7016.63	5082.84	5250.27	5451.27	2798.57	5275.15	2908.89	4529.28	7530.19	10313.9	11888.9	9748.1	8344.87	11130.5	12251.8	3323.72	6571.71	12100.9	5308.56	4290.12	2791.45	4800.25	2039.15	4491.48	669.098	2114.05	762.723	1536.86	1720.66
ASHGA5P007886	192.624	193.261	157.15	199.472	69.4399	175.97	102.205	139.737	168.129	224.046	140.452	169.726	231.728	71.6081	219.07	158.112	13.3114	59.9414	140.515	18.4847	12.6539	459.933	96.0061	551.292	86.9572	752.102	1012.59	1267.41	648.719	647.585
ASHGA5P013307	636.323	465.348	395.55	507.199	683.608	598.52	458.343	510.32	702.147	825.83	546.979	495.603	660.669	503.165	671.675	493.233	432.88	481.228	574.302	538.794	21.7992	257.279	172.03	297.981	368.074	194.159	305.129	120.259	202.698	180.621
ASHGA5P052549	622.479	804.569	466.079	611.216	802.494	382.684	712.824	368.628	650.834	1101.94	1677.65	1327.25	1559.42	1284.66	1759.6	1419.14	547.945	1129.32	1715.16	744.811	1176.15	616.762	1158.97	640.17	1628.52	144.495	502.493	200.534	427.009	431.34
ASHGA5P042305	19.1384	25.2521	21.3047	28.5201	19.1776	25.3638	17.9425	94.8622	19.5742	26.0732	170.995	53.1275	52.3605	22.5952	54.5675	64.973	9.69591	24.8204	176.808	11.7334	112.737	433.564	135.748	83.2733	257.172	65.9692	266.189	214.689	138.624	920.462
ASHGA5P006600	9.87464	13.3569	16.8749	22.3424	19.5419	29.6814	17.277	11.2125	16.2538	32.0487	25.169	30.1099	27.1553	32.9968	27.2089	36.2335	16.6224	22.0099	29.0559	16.5627	46.3494	357.149	329.171	1466.45	682.722	575.059	576.642	973.956	659.496	300.063
ASHGA5P002124	178.677	111.737	125.85	109.599	108.906	134.07	64.0321	99.6677	126.548	153.538	52.5099	67.7516	57.826	53.5777	50.0013	94.0229	24.3488	65.4109	50.3051	26.0251	74.2556	203.205	175.207	403.972	376.202	497.544	277.619	662.683	194.989	181.508
ASHGA5P046829	1112.23	778.028	1107.75	847.835	309.022	283.98	524.146	1256.33	977.58	9278.42	4004.98	302.242	505.892	150.898	526.515	299.693	51.8759	83.2909	4047.68	94.3376	41.1255	3428.43	1845.21	5581.17	168.138	324.45	10145	3397.26	8567.54	4670.88
ASHGA5P010123	102.805	160.241	184.822	122.964	77.3482	113.922	78.7092	93.6661	92.8933	158.951	89.5534	135.255	117.527	102.424	121.848	128.377	38.3	91.3439	123.83	69.0051	123.014	422.369	734.539	739.697	344.34	278.089	398.225	395.777	604.854	370.777
ASHGA5P008968	72.994	44.0596	56.1954	70.3324	51.6624	77.3566	67.2447	60.0917	80.2151	59.6719	89.3098	77.9553	78.8097	95.3726	80.3366	93.2583	44.5572	93.6007	84.4655	65.5505	163.53	137.906	225.045	309.24	466.394	35.5135	95.1466	54.6493	91.5897	97.6645
ASHGA5P003572	413.362	2689.43	8885.34	1564.19	314.06	2225.42	761.437	426.957	370.092	3579.09	58.6559	595.95	53.4184	51.9733	51.6857	644.807	80.902	58.777	46.3633	95.1807	166.947	204.735	164.114	224.749	229.532	76.2664	145.855	83.8698	145.468	158.635
ASHGA5P000694	510.666	436.425	408.413	403.656	258.155	270.077	443.751	342.896	506.374	587.734	513.21	505.349	431.74	644.501	492.486	502.054	268.436	574.006	551.591	412.32	858.204	3643.06	3516.8	4569.44	6439.24	470.504	2133.29	1046.15	1664.01	1693.56
ASHGA5P040456	154.065	28.429	24.7764	33.4705	91.8176	25.8488	15.936	62.4847	137.009	70.4591	278.185	51.4559	40.5844	42.3696	45.5708	58.4894	11.2629	35.535	286.082	12.5444	19.4604	480.51	48.7511	15.8325	279.862	241.866	390.528	568.05	116.308	1327.04
ASHGA5P028482	200.129	358.68	310.035	274.949	81.8664	283.29	175.151	176.325	154.495	316.318	16.6234	77.4747	38.2204	23.6023	37.6301	78.8033	5	22.144	21.0197	10.0023	16.7615	145.133	148.414	828.379	132.192	437.225	262.665	532.616	407.952	81.1958
ASHGA5P047701	55.1778	66.8667	45.4708	53.8243	44.4817	54.6837	51.6688	38.9787	68.8345	66.2619	112.81	85.9848	113.661	98.1323	114.269	96.124	59.5012	98.5558	134.196	67.7411	398.443	645.604	762.604	618.457	911.875	364.451	867.226	504.585	731.889	626.68
ASHGA5P023197	654.265	687.608	566.402	689.968	680.219	509.715	526.241	439.615	646.896	761.665	1447.87	1021.75	1078.37	947.547	1231.61	1034.25	765.17	889.94	1899.78	967.857	3040.34	5174.85	6561.25	4393.23	9420.68	2641.32	5876.29	4577.72	3747.78	3525.04
ASHGA5P016239	1885.6	1675.48	1153.85	1413.18	1071.92	879.41	1749.13	1196.63	1907.79	1987.11	2892.51	2233.13	2570.75	2371.18	2818.99	2187.99	1174.74	2570.16	2960.02	1581.5	1856.55	4522.72	3659.6	4680.07	7157.18	597.234	2361.68	899.142	2103.27	2016.01
ASHGA5P009046	265.717	602.057	270.542	406.653	809.686	290.605	437.325	196.474	350.723	737.554	2301.87	1188.23	1628.68	1028.82	1964.27	1215.22	518.833	1096.79	2349.75	699.799	700.38	279.146	654.481	237.075	1700.51	44.8272	214.135	64.0945	163.108	258.031
ASHGA5P054244	11.8804	16.1439	19.3191	16.7555	13.5433	20.8769	18.4101	23.0591	19.6257	23.7432	20.6407	26.5083	24.4859	21.0906	28.1924	25.8946	18.4446	26.0417	32.1396	11.1799	9.76451	64.7136	44.5124	69.1919	68.1387	20.5476	64.886	30.5958	65.6886	73.8517
ASHGA5P036118	12.4181	15.1416	7.3646	18.083	8.8272	13.6461	6.74747	17.7595	14.788	21.6015	26.4814	15.8526	24.8097	12.5519	23.4916	13.138	5	18.725	23.4079	5	11.8093	61.7562	58.6418	118.14	102.469	22.7892	65.8858	45.09	66.4033	46.2602
ASHGA5P051239	17.5805	9.4817	5	5.91893	12.2915	5	10.3089	9.17206	16.1856	8.23486	553.838	12.7568	26.9	12.4209	128.001	9.95508	6.66369	12.4505	548.93	15.3697	13.825	93.2816	38.8074	21.5571	61.7402	13.9865	10.685	160.082	17.0361	118.203
ASHGA5P003060	664.634	606.032	479.788	482.199	196.513	434.445	295.459	291.078	374.841	606.387	226.67	277.737	345.744	178.042	357.021	273.394	64.6315	146.188	260.149	61.4137	65.0645	944.525	344.073	789.777	292.795	1216.63	2213.06	1792.57	1697.48	860.204
ASHGA5P027301	12.4097	9.65126	8.73509	12.248	16.7229	20.3387	16.0278	19.8998	25.4962	11.8435	31.8899	29.6562	28.7672	28.4051	27.3509	28.2246	17.1727	25.9307	37.4616	19.1881	48.4393	23.4602	58.5141	34.8563	70.0234	8.28671	28.6932	53.9568	36.016	31.2161
ASHGA5P042083	16.0917	18.6128	18.4184	22.5586	13.562	22.7783	15.032	20.2695	17.1382	23.3963	33.4794	34.1007	36.93	37.8623	30.9078	37.2385	16.0993	34.1702	40.2906	23.6384	60.8533	45.7655	89.1604	56.7884	111.546	20.5298	45.4795	12.1028	41.1475	56.3537
ASHGA5P052539	23.2635	21.0562	15.5235	29.9208	12.7046	14.8964	8.38607	17.6196	19.8252	27.0034	45.9714	41.3602	33.867	29.7949	18.813	45.0105	9.71413	32.3698	48.49	18.8114	46.3162	50.2993	87.5454	72.88	106.458	13.6492	83.8767	25.6691	55.2031	43.3814
ASHGA5P054471	117.224	27.3427	39.204	186.612	137.729	34.4971	24.8789	38.1662	130.31	48.8699	51.8177	64.0793	251.4	46.6134	220.38	75.1805	18.2724	53.389	48.5966	32.4338	34.1819	192.104	163.385	222.105	256.573	1922.06	286.08	154.021	170.556	134.605
ASHGA5P012226	198.36	273.681	213.328	215.303	197.15	178.541	194.453	167.766	226.242	292.592	579.523	408.136	460.766	417.997	524.509	432.047	192.796	452.572	546.774	267	383.951	386.233	670.513	431.878	657.159	194.491	378.463	296.053	332.099	286.937
ASHGA5P026292	188.146	280.343	253.207	233.852	195.042	137.67	208.183	165.972	180.378	220.732	342.591	325.085	373.17	285.372	373.678	328.656	177.391	259.324	362.066	232.674	1517.63	1453.93	1497.01	2031.76	2772.33	212.884	877.183	521.401	823.68	784.685
ASHGA5P010556	511.497	455.095	372.55	327.124	157.036	359.148	147.954	270.011	347.456	351.052	209.2	137.414	228.918	35.2683	225.153	121.736	12.8032	30.8645	259.797	17.5579	8.83498	626.651	247.977	2145.96	423.681	3555.11	1314.91	6855.14	1678.97	964.244
ASHGA5P000651	67.9635	60.9185	85.5915	86.9702	39.2231	76.2872	53.0655	54.432	27.104	72.1734	94.7547	84.1929	58.665	48.4107	75.1998	98.1795	40.3398	69.592	134.91	33.3345	194.121	464.151	462.104	250.683	193.349	364.816	555.972	564.441	342.294	551.166
ASHGA5P047420	12.9969	18.7451	17.7358	21.7996	8.19295	19.6305	6.35803	16.9629	6.064	15.8708	5.40491	9.97355	6.56334	8.28621	6.24913	9.32002	10.7632	12.6767	15.4409	5	15.5032	20.0378	28.7041	59.9493	46.3733	69.9428	67.8612	43.8441	65.5449	12.9275
ASHGA5P012479	1692.38	1249.85	1328.82	1399.54	759.161	1441.48	857.719	1002.65	894.243	1245.79	764.712	332.03	436.121	208.125	414.518	293.736	80.0139	229.348	801.98	100.164	442.112	1336.3	1281.74	2057	1492.61	1263.58	1969.54	2485.1	1114.53	1313.34
ASHGA5P034413	934.946	112.138	725.395	4580.05	152.57	159.232	392.497	1831.28	843.752	1880.18	144.517	244.744	203.441	864.178	186.797	259.786	156.29	959.89	182.704	153.936	427.798	428.492	664.739	662.243	1312.88	66.0532	368.533	80.9148	228.286	311.485
ASHGA5P055175	2152.48	1995.35	1980.98	2278.65	2126.29	1004.1	1530.44	1798.08	1885.57	2171.83	3265.45	2899.47	5156.52	2563.95	5188.13	2881.19	1736.36	2330.57	3651.68	2074.81	5622.06	1898.96	5140.78	3185.24	4612.18	992.059	1874.12	1169.92	1307.15	1327.71
ASHGA5P004751	5145.7	2763.78	2717.13	2303.72	2778.51	2964.81	2287.44	4303.12	3480.31	3621.47	656.147	709.916	1806.2	1107.9	1726.51	689.761	684.612	1212.68	738.909	766.18	352.565	1615.13	1715.53	2689.64	1136.81	3552.51	4040.98	3345.82	1975.93	2381.09
ASHGA5P011715	17.0088	16.2877	26.1371	25.1404	10.6955	12.5366	11.2033	20.4025	14.989	20.7338	7.79764	21.9719	25.5868	19.3771	11.3949	15.0244	12.9842	28.1961	24.8576	13.9666	31.6595	231.043	228.916	387.354	304.686	249.623	260.134	588.248	215.893	217.513
ASHGA5P011760	35.0321	28.1381	64.8996	65.3551	63.371	34.4662	33.6613	59.1034	32.5254	26.81	88.6362	51.6739	61.3877	54.3968	50.1271	56.5427	45.0988	141.176	107.419	53.168	81.3093	85.8186	168.823	5620.44	185.839	48.3351	79.7591	33.0851	51.3068	97.415
ASHGA5P002469	642.154	681.218	641.413	464.929	301.909	316.571	474.382	589.98	556.865	476.319	684.644	395.173	343.608	241.329	374.936	480.827	105.633	220.844	724.522	113.35	146.358	345.242	520.104	425.569	404.578	482.027	332.477	415.855	185.428	251.732
ASHGA5P049079	706.038	1003.24	701.548	788.858	393.616	601.633	423.899	268.477	362.919	677.641	250.842	306.065	321.912	119.531	344.138	293.509	82.1453	136.393	296.492	78.2939	374.589	280.828	519.692	376.184	430.094	438.831	805.932	898.277	279.753	382.42
ASHGA5P009571	227.608	183.907	220.013	289.259	244.593	142.062	166.675	187.531	168.704	183.036	486.317	271.248	256.306	271.399	318.469	318.802	231.167	346.401	497.633	223.749	747.396	1005.21	1026.26	1497.16	1868.38	224.24	692.737	284.438	393.695	847.109
ASHGA5P055031	70.2095	80.6961	78.3574	83.9172	68.0845	66.6599	62.6172	47.8756	52.259	66.6154	60.0599	94.4824	93.9777	55.2037	87.4095	86.4512	35.441	60.77	90.5401	55.7191	275.723	278.538	318.497	416.591	296.112	88.7599	362.061	313.309	313.461	248.082
ASHGA5P028002	148.626	151.152	150.964	185.855	162.563	92.3717	120.136	117.164	158.103	151.579	211.409	176.29	190.897	128.003	201.112	230.785	104.067	184.602	247.721	124.387	1240.32	3635.34	4506.2	6521.07	3130.6	445.316	2641.66	761.534	2011.07	1577.08
ASHGA5P053140	1356.39	557.409	1150.41	1053	1168.37	727.064	572.174	1144.28	1007.72	1123.15	209.991	364.852	652.003	265.945	657.76	352.311	109.164	320.779	246.25	120.535	720.696	470.669	1249.11	254.27	826.3	1568.05	854.268	1193.51	454.195	429.185
ASHGA5P050972	1131.55	960.137	1384.3	1428.05	1353.7	1228.36	1040.56	832.38	983.504	1329.82	2278.75	1535.95	833.427	1810.74	870.005	1476.47	725.638	1567.98	2340.75	778.947	731.258	1224.28	1578.25	1326.59	3158.5	2063.64	3926.96	2659.05	2736.94	2289.19
ASHGA5P009796	711.177	834.153	738.668	909.894	755.029	361.136	674.2	557.583	663.36	974.96	1214.16	1067.79	1484.67	978.09	1601.08	1386.16	607.472	818.48	1336.36	858.567	3307.97	1572.59	2012.88	2205.57	1821.88	369.517	1152.51	492.61	856.587	727.308
ASHGA5P029474	30.2006	54.8167	82.3534	74.3161	47.7983	54.1803	48.8908	57.1997	34.8865	42.5232	98.2809	70.0564	95.4264	93.4168	46.9896	149.097	63.9921	195.986	262.308	53.8343	178.1	203.401	345.313	487.115	695.897	131.024	279.208	213.299	198.916	302.938
ASHGA5P047464	17.8637	27.9939	35.0768	58.4888	15.796	24.216	15.8239	19.4312	36.7575	29.1086	28.59	26.4116	30.8607	36.9475	21.5361	34.72	25.3439	25.0161	91.5419	14.2883	115.688	133.63	176.06	215.924	460.29	76.1271	202.111	81.4433	198.228	154.404
ASHGA5P016016	1609.39	1416.37	1763.99	3642.46	893.935	893.988	978.657	2216.12	1635.08	2158.28	509.325	765.986	1102.74	635.619	1069.99	731.134	354.416	571.862	557.063	429.79	5.00131	264.181	95.2145	532.058	318.342	1175.63	669.556	776.591	428.516	433.826
ASHGA5P046056	50.3246	75.3178	65.4401	70.5322	49.1107	71.9685	48.8697	38.4867	42.4271	63.8542	69.9609	53.832	60.9734	88.8037	55.0651	105.192	52.7156	84.7238	80.5226	48.3572	60.3925	335.503	301.598	326.37	658.882	281.594	262.852	940.339	235.884	299.387
ASHGA5P036488	32.1483	34.9609	23.7211	45.7068	35.6079	29.311	34.9321	31.3691	43.9369	55.5899	72.9997	69.0636	73.0597	73.7085	76.8497	82.279	51.903	49.1213	81.818	76.8443	153.623	173.251	270.143	137.395	207.544	117.519	153.284	54.1916	118.353	103.177
ASHGA5P004851	62.7636	130.95	94.5407	104.77	183.178	97.1103	86.529	67.6474	72.5026	166.093	418.197	294.589	373.161	281.718	379.789	344.606	169.062	269.106	454.951	212.202	182.568	144.107	233.256	154.763	241.331	43.0299	124.188	66.4007	106.311	128.249
ASHGA5P005081	3212.56	7094.93	5843.68	4620.75	1937.97	5592.14	2338.41	2116.56	1937.42	5176.43	3446.3	2651.68	2307.5	978.146	2215.56	2552.5	206.354	945.05	3902.79	251.518	898.356	2746.77	1653.49	5991.63	5145.95	3631.89	4955.67	4215.56	4578.81	4396.39
ASHGA5P053173	37.324	29.9332	47.0233	158.283	32.4338	60.5405	38.7639	61.7658	44.239	132.002	54.4479	82.0851	63.4207	73.0213	62.7558	93.0393	29.3548	65.8218	71.2752	44.0206	150.538	46.262	122.24	53.7945	360.823	21.8568	78.468	34.1966	53.6037	52.3748
ASHGA5P047237	249.779	376.378	463.049	384.116	325.794	305.475	306.839	284.919	258.013	412.317	623.432	593.65	504.509	750.829	615.247	764.685	300.941	613.148	701.545	342.983	1033.94	572.165	1128.58	568.097	1335.63	295.599	615.211	408.918	429.462	518.862
ASHGA5P006364	82.457	70.8642	61.5331	89.5173	46.1776	58.8443	41.8248	74.3539	83.7443	89.0883	201.937	102.814	86.121	58.8679	82.5712	84.2613	19.4679	52.2547	205.25	34.8262	77.2532	997.725	480.399	558.525	256.633	1487.25	635.692	1548.71	501.191	1058.37
ASHGA5P054024	258.504	320.318	295.176	456.151	382.809	225.643	189.468	111.394	316.139	352.855	419.591	305.307	406.73	372.283	505.557	285.338	101.379	314.105	881.154	159.729	292.993	14469.8	2365.99	1028.88	811.432	1712.57	15175.8	4597.58	26869.4	1553
ASHGA5P039150	22.6094	30.8161	41.4018	42.393	24.0144	43.5702	19.3604	34.1874	26.8481	36.4211	34.2364	39.9456	31.225	34.4782	41.7286	29.2159	13.9374	65.374	53.8905	31.3686	298.87	233.381	369.208	459.598	470.568	377.137	306.424	326.707	233.935	193.923
ASHGA5P046337	21.0222	31.8121	38.8484	33.2005	29.5334	29.6685	25.707	31.7002	39.4461	40.8136	57.2084	48.8851	43.8155	58.6445	53.3672	58.5366	23.6064	50.8091	63.9816	35.5335	178.149	106.045	141.968	125.804	289.564	27.5815	118.173	48.6971	128.836	149.925
ASHGA5P026883	94.3189	88.9087	36.819	69.4966	85.2744	64.9766	50.3951	63.9834	86.2431	57.7855	81.7572	106.814	163.305	119.216	158.159	122.914	61.4638	75.7402	86.3411	78.7917	188.345	130.359	255.676	177.335	197.646	42.3881	80.71	60.8099	102.293	110.515
ASHGA5P054949	26.8403	26.8338	29.9399	37.4554	24.5253	20.8768	21.3487	25.724	38.3356	98.3078	44.7796	38.1848	53.4761	40.9436	53.0789	50.1425	25.6212	41.6927	53.8665	32.8383	334.187	466.589	636.438	749.002	844.22	146.703	626.992	368.296	440.884	325.791
ASHGA5P005251	18.918	5.44086	6.04121	10.067	10.8711	8.80327	7.8114	8.48082	13.9201	16.646	15.0958	16.9477	17.1015	17.4396	17.7915	14.8013	5	17.1978	17.3413	16.9985	15.842	145.433	48.0525	497.557	63.9924	194.483	498.557	240.249	448.78	138.567
ASHGA5P002539	173.687	17.1769	20.0511	22.8739	121.523	28.687	42.6432	75.1154	152.888	56.9396	19.2293	30.4255	18.8904	25.4481	31.0745	25.5852	12.4058	15.8363	23.1441	18.4043	22.1348	11.3209	21.3592	14.5369	42.8414	743.932	12.9575	113.401	9.68856	22.2384
ASHGA5P054346	56.936	99.8994	60.9766	67.0171	21.9405	88.0733	26.3236	42.084	50.3061	106.538	82.1506	72.0444	86.9437	39.0527	98.7748	72.6466	14.5554	38.7429	87.1644	19.473	17.4868	316.819	175.116	409.402	211.471	550.117	398.871	501.744	336.176	274.3
ASHGA5P011766	17.5013	21.8293	21.3727	26.287	19.027	15.8801	11.4326	16.8134	22.9538	22.5319	33.1395	29.5794	34.0452	23.072	32.697	33.9371	12.1843	20.1591	39.811	21.5109	23.0174	153.922	86.456	75.4292	110.131	108.806	101.206	134.128	83.533	127.314
ASHGA5P016794	295.329	333.323	250.339	331.938	213.241	224.106	242.406	254.733	251.734	401.555	424.026	369.305	366.41	411.477	414.853	453.277	209.456	413.777	490.152	291.921	425.884	994.313	991.135	1203.46	1216.76	196	870.108	270.862	704.825	706.761
ASHGA5P010820	640.204	900.723	748.164	810.135	298.776	757.698	460.496	689.233	505.76	873.941	386.428	320.387	279.235	181.279	281.662	400.817	82.4656	183.713	429.598	102.8	443.18	884.883	920.338	990.231	944.172	1746.29	1283.72	1476.91	956.948	871.365
ASHGA5P012571	292.324	273.048	396.787	368.443	126.176	322.758	234.16	383.273	278.214	354.229	109.625	74.9512	96.3494	108.046	100.411	73.1996	50.9448	108.468	123.755	73.026	35.9354	144.826	280.226	244.231	409.754	146.23	174.354	186.934	127.008	73.6987
ASHGA5P003557	11.2489	10.52	16.7961	15.7788	8.52146	11.5763	12.5706	10.3405	19.696	10.4984	18.9831	15.9032	23.6505	10.2303	64.5108	13.6519	8.56991	14.7938	40.0886	13.0449	11.4765	24.8601	28.3276	53.1164	38.7127	35.3301	35.2918	10.3052	29.1952	31.1001
ASHGA5P053670	408.826	234.622	315.722	330.023	369.93	387.068	287.421	271.825	391.333	327.848	521.414	218.486	309.074	370.948	320.625	218.118	200.841	362.836	606.682	283.31	133.102	411.425	655.815	411.706	1811.75	326.355	369.829	421.715	326.349	441.226
ASHGA5P035521	474.965	459.81	447.437	540.278	202.718	554.389	306.665	309.204	364.281	604.437	169.982	99.3355	141.469	98.5259	139.602	139.026	39.3825	114.11	171.17	45.0237	38.0671	409.898	230.021	348.902	189.221	779.409	689.46	962.6	384.769	370.874
ASHGA5P047661	204.726	259.6	251.126	206.936	187.887	135.684	182.603	201.333	199.417	211.617	341.83	275.409	275.846	198.338	288.255	292.965	80.6797	197.279	364.51	114.251	109.424	404.221	424.39	566.683	559.772	154.073	381.106	405.335	298.538	264.811
ASHGA5P003289	5	5	5.76446	8.43644	7.93233	10.0024	5	6.25506	5	5	15.2539	7.18277	10.9028	13.5407	10.7219	8.5653	5.22397	13.6399	13.0782	5	81.3566	185.055	99.7824	125.225	300.568	43.2524	91.183	137.444	93.4263	102.13
ASHGA5P018414	12.9007	32.5835	24.3239	45.7197	8.26578	45.3859	13.7417	18.9521	18.386	36.8486	13.4192	16.5972	8.57644	14.8865	9.20621	36.489	5	17.4892	16.8423	5	11.7249	939.308	179.952	337.972	15.5315	545.338	543.119	410.089	386.933	285.843
ASHGA5P003899	5612.29	6590.46	8845.88	5858.68	5040.2	4986.3	4721.46	5144.09	5554.83	5796.59	6325.19	5385.05	8005.01	3224.41	7805.52	5280.27	1475.22	3042.31	6791.35	1868.69	1315.01	1692.68	2271.57	2831.33	1917.46	1497.21	3719.34	3557.7	2319.8	2679.01
ASHGA5P005123	74.472	66.708	97.1583	47.2721	35.3682	91.845	55.9966	66.1265	72.1961	58.1201	29.2285	37.603	55.2389	14.3776	52.3367	28.35	14.1647	17.6124	31.8092	13.501	16.4413	181.79	106.838	254.524	144.731	264.727	384.013	485.465	207.822	223.202
ASHGA5P006299	17.6055	37.3503	26.7851	25.4633	14.0329	28.8925	23.2809	18.1445	19.0378	30.8441	32.9378	24.4957	29.8047	30.895	32.0271	28.6364	22.1344	26.2863	30.4456	21.7533	29.4212	921.204	313.152	1090.36	609.199	56.3484	335.04	122.895	407.652	438.541
ASHGA5P039360	192.633	245.876	185.635	210.923	173.706	170.151	180.649	143.823	209.905	237.147	474.092	336.541	353.167	350.779	439.554	379.728	362.154	358.307	520.816	259.578	19641.3	58657.7	62467.2	54057.4	79742.1	27589.6	49100.4	38687.9	40732.1	34831.3
ASHGA5P011546	170.879	308.581	415.157	297.912	286.977	309.36	166.669	141.646	144.572	258.021	446.405	459.447	515.517	353.189	488.602	446.51	112.82	431.769	476.15	130.642	242.88	524.233	668.798	916.019	723.233	1227.42	627.09	1363.68	554.979	533.667
ASHGA5P019148	51.2997	37.0427	33.5774	46.8931	43.1829	41.984	33.9939	49.165	51.3021	65.3243	84.7741	46.4803	54.751	61.4915	54.3427	47.3847	28.8137	64.2989	100.74	37.0255	234.009	123.238	185.612	112.968	482.428	21.27	134.309	37.2956	83.047	92.9856
ASHGA5P001709	551.669	511.454	308.745	356.873	297.736	435.179	410.312	451.489	579.901	624.071	341.478	458.886	335.25	654.915	359.292	421.572	175.033	549.094	351.05	269.44	100.2	3338.09	448.936	370.302	190.825	263.36	536.577	473.144	395.537	5885.15
ASHGA5P031483	46.1547	53.8377	27.4023	32.1602	67.1909	28.4318	43.1829	26.5715	46.7319	56.6101	123.126	91.3574	52.1882	34.6606	57.9001	92.1626	25.988	43.712	65.1343	36.9161	50.9988	54.495	72.0021	49.8307	87.975	33.0092	50.7203	136.014	43.4022	42.5438
ASHGA5P042299	1083.08	840.032	1706.69	625.892	436.858	1251.3	674.723	640.716	619.965	1180.99	64.0123	255.942	130.17	188.841	175.191	221.877	102.291	157.125	60.9719	192.526	11.1489	383.565	247.104	113.443	173.642	416.456	204.47	1399.3	280.504	329.974
ASHGA5P026435	147.288	219.04	164.354	194.442	161.262	189.56	158.727	151.736	189.644	226.189	408.496	300.728	318.315	293.318	379.225	359.62	161.57	303.507	401.526	175.305	761.466	522.364	979.077	510.353	1099.98	212.965	696.71	324.918	585.511	550.067
ASHGA5P036105	3141.03	3981.46	3776.93	4028.02	1279.29	3857.79	2479.2	3036.29	2900.75	3167.88	1507.45	1743.03	1784.06	1235.79	1892.61	1715.21	911.036	1008.45	1539.17	1078.36	192.859	1994.62	2771.45	2033.76	2840.05	3128.04	4848.46	5853.3	2868.11	2354.99
ASHGA5P003483	52.4349	53.2985	53.7062	60.8004	16.5648	39.3441	25.6268	38.6926	37.1766	49.8157	53.832	38.0561	48.1136	17.1941	31.4458	38.1679	17.3697	20.414	54.8785	21.2899	16.9727	79.4159	41.1725	106.646	54.4416	67.0058	71.7486	135.22	74.2549	107.932
ASHGA5P029164	61.7413	64.3996	82.5455	57.0521	44.561	69.3051	65.9602	46.8977	44.9837	92.9874	52.2632	64.673	50.9367	64.9258	58.1008	81.2259	31.2561	63.9662	62.1674	49.4009	227.632	298.773	281.017	402.284	305.286	269.678	524.472	1247.58	351.115	497.112
ASHGA5P026786	49.9888	60.6051	51.2037	57.1677	50.0749	56.267	39.6462	51.1898	63.8932	56.9316	95.0202	69.9312	81.8315	73.1758	89.4893	87.8548	38.778	81.4627	111.881	45.1981	58.8125	128.126	156.125	126.907	157.173	44.8839	105.736	59.8206	89.0737	102.7
ASHGA5P052596	255.519	158.1	268.142	296.366	250.677	131.935	151.314	227.849	185.096	194.042	423.956	298.009	285.272	235.493	295.666	386.975	226.656	348.018	483.683	211.38	973.566	932.94	892.902	889.101	1621.69	104.035	437.661	211.923	335.78	878.178
ASHGA5P006051	65.2511	16.6995	42.7165	177.422	24.3503	45.5305	28.5123	104.272	34.1614	128.471	24.4578	9.51636	10.9402	10.6006	6.51815	13.4494	10.5536	27.7668	31.1043	11.5185	13.1055	89.366	31.3594	102.218	53.3555	27.9777	76.1611	34.4809	46.6243	185.999
ASHGA5P052951	282.849	218.463	250.96	291.087	226.389	160.675	163.244	182.01	202.656	210.149	407.695	213.676	313.063	246.94	270.954	230.924	159.358	306.436	423.644	146.531	806.499	515.89	907.083	623.835	999.692	951.584	608.838	2006.91	366.348	379.128
ASHGA5P009556	22.9059	13.2025	16.261	21.0854	18.5979	10.0723	16.1617	18.2142	17.389	24.5524	26.7741	23.4413	24.7877	27.9068	23.6059	23.0288	28.9199	19.6531	31.8767	28.6152	146.084	88.4521	123.737	109.346	276.974	30.8321	84.8633	62.6425	78.6193	82.4977
ASHGA5P005247	63.3852	50.5906	26.1155	61.7514	101.888	36.8524	31.8026	31.5947	50.8453	40.3083	64.2645	87.2155	74.7371	48.8689	69.0088	104.728	61.6992	57.2894	58.6295	58.8554	406.503	486.052	730.711	645.062	606.228	320.912	604.029	453.394	498.541	472.659
ASHGA5P004373	5	5	5	5	5	5	5	5.10381	5	5	81.4398	6.59808	5	9.05914	5	13.3831	10.6813	5	8.85567	10.8722	14.581	51.9043	47.3734	66.8041	65.8573	14.6048	71.2883	58.7717	38.9959	28.4989
ASHGA5P054766	912.353	398.543	564.185	300.753	960.003	389.195	321.33	651.382	828.108	451.154	348.729	259.546	676.527	337.213	617.26	230.009	337.991	374.886	383.071	195.35	87.5602	369.046	485.54	630.116	798.605	3030.8	450.792	2526.63	297.933	581.391
ASHGA5P013294	50.3947	44.7953	27.8697	44.7316	20.4159	17.3353	30.8925	25.5053	49.9154	45.0801	32.6284	28.2303	31.71	29.928	41.0048	25.4532	20.1179	26.6214	38.8854	21.9489	50.0489	117.068	161.511	172.95	209.75	151.572	94.8808	157.025	91.4747	112.994
ASHGA5P007489	68.365	62.0229	79.9095	102.076	79.1503	83.0023	58.157	56.6698	49.5641	71.0035	179.792	68.0338	60.8341	111.92	72.1898	88.0739	57.7317	128.308	188.005	54.8446	133.916	310.096	263.418	358.952	309.494	82.8624	220.908	121.439	189.113	256.309
ASHGA5P054581	4539.4	2513.22	3434.76	2031.52	2285.49	3075.83	2688.93	6142.6	4301.32	4339.84	1239.35	1757.06	1749.99	1536.77	1677.58	1748.12	1024.18	1768.15	1244.12	1204.83	14.5414	857.346	358.779	1583.57	218.137	5490.98	1459.59	3044.97	1495.46	1016.38
ASHGA5P021610	93.1737	80.528	115.429	105.749	80.9888	110.295	38.2177	83.297	74.6333	81.8483	59.2195	53.6391	94.6653	44.3029	84.337	59.78	30.055	62.6024	113.435	28.7759	124.122	157.861	211.661	179.634	381.882	162.963	358.571	105.144	136.904	132.063
ASHGA5P003042	4729.93	4540.24	4538.54	2847.2	3086.76	2657.84	2242.07	3702.37	4021.99	3328.86	1442.09	1356.53	1434.38	455.866	1432.58	1237.24	196.51	433.144	1502.62	235.745	127.11	1668.41	769.551	1195.05	341.382	6314.55	3622.25	10366	2744.73	2967.56
ASHGA5P004040	128.239	144.704	114.761	153.049	77.3148	92.7511	112.86	101.178	120.257	148.302	168.777	103.057	100.969	102.958	103.988	163.829	93.477	180.95	205.401	75.5305	184.357	458.765	719.084	1248.54	819.192	286.063	458.979	910.586	506.428	213.106
ASHGA5P028250	31.3258	61.9395	21.8575	64.4532	19.2119	24.4278	28.4901	31.6942	29.2179	32.0902	12.9394	11.4333	6.18625	6.51079	5	6.34169	5	5	24.8651	5	5	910.662	72.5747	651.693	36.6718	467.794	309.022	326.522	360.273	1187.3
ASHGA5P026533	17.0559	16.3906	13.943	23.111	16.6157	16.7172	15.2651	22.266	14.8567	15.6189	40.8589	35.9892	32.4076	24.8004	25.5513	49.5463	55.2648	26.1908	40.7015	32.6067	191.26	222.453	261.398	308.613	354.951	34.6143	167.125	58.607	144.893	217.27
ASHGA5P010269	39.9734	6.10965	16.4812	42.9548	9.92253	25.4379	33.2357	53.2866	36.599	12.4621	14.8442	12.0877	17.4024	12.5498	9.99958	9.9393	23.5887	16.1001	17.8772	13.4692	21.5158	85.5557	105.073	106.13	83.9013	8.91783	80.1862	6.2251	93.056	110.296
ASHGA5P041636	32.3148	90.3982	72.2161	77.1704	19.3332	76.9081	35.1094	18.4586	19.7944	55.7174	73.8067	45.617	26.7993	28.1077	17.4079	648.259	8.43831	32.8659	103.671	12.2232	311.405	70.1631	142.966	505.735	114.548	104.881	425.893	64.7138	303.521	85.2583
ASHGA5P015796	2629.79	1225.92	1692.85	2008.53	1604.15	1912	944.768	1736.41	2197.71	1925.04	99.2215	516.718	1513.84	644.073	1488.45	472.102	211.337	585.972	109.512	230.298	41.0107	402.565	410.738	23.0616	543.723	1655.2	1005.97	2819.79	434.37	329.475
ASHGA5P003566	2191.44	1861.28	2023.06	1942.96	1815.98	2147.45	1747.73	2047.38	2162.07	1748.37	2168.45	1605.7	1834.71	2425.28	1885.67	1594.58	1700.07	2391.21	2297.9	1910.72	201.432	1408.3	1722.77	924.968	1744.55	1785	2865.96	2127.58	1104.44	2190.37
ASHGA5P009732	20.8999	17.8612	18.4835	31.9733	24.3111	10.4257	38.5384	23.0005	22.6256	20.5657	1022.46	22.5124	13.9157	17.4961	9.20012	19.0395	11.3465	20.4896	1149.36	20.493	54.8525	17.5309	47.3727	33.9222	43.7578	16.5151	14.152	41.895	29.8329	37.1034
ASHGA5P034470	241.339	143.673	179.444	119.637	44.6643	183.958	79.2256	135.178	153.839	268.492	93.4495	56.2169	134.076	55.3741	124.819	72.8545	23.2097	44.2811	100.245	43.0527	282.886	177.542	297.553	268.338	210.789	189.841	438.55	360.254	250.463	239.972
ASHGA5P012769	157.091	127.772	130.149	191.206	189.862	136.964	103.113	120.537	134.619	143.6	255.751	201.931	231.991	257.495	220.503	267.989	175.165	195.416	275.88	178.056	649.755	1001.65	949.218	1609.28	1662.52	143.032	673.908	269.331	555.586	658.25
ASHGA5P009947	367.326	1249.86	797.362	661.532	123.812	972.634	248.19	423.934	285.364	855.068	150.513	409.1	337.207	148.346	348.783	427.883	53.8923	137.056	175.527	60.3778	537.221	1542.44	1613.11	20042.9	2790.21	7044.73	8938.48	11931.5	4670.6	2592.68
ASHGA5P048323	5.57595	5	5	5.04697	5	6.8894	5	5	7.17576	5.26299	5.46267	9.83662	12.2349	8.745	5	10.7959	5	17.1538	17.5264	5	39.524	43.9479	79.9967	55.5512	200.996	7.51676	33.4661	29.2444	21.2154	31.5376
ASHGA5P004607	17920.3	19715	13209.7	14765.6	10898.7	14768	10500.4	14357.2	13507.9	14230.6	2724.68	3942.99	2726.92	1592.04	2665.78	3891.07	1133.55	1642.55	2827.3	1329.34	155.85	9778.26	4976.69	18865.8	4847.69	57935.6	21437.7	57812.6	16983	21732.9
ASHGA5P004615	96.9269	135.632	104.209	129.924	55.3927	113.7	62.3203	44.7424	59.9592	138.012	96.801	126.395	158.912	84.2896	148.735	186.042	28.5856	97.6329	117.632	45.365	345.875	1380.3	896.028	1784.91	1280.51	1038.34	1069.66	2017.52	1162.76	1392.45
ASHGA5P006326	63.8684	244.373	86.264	264.628	11.8733	306.308	195.916	140.411	59.8519	274.945	9.7048	78.0737	8.91175	33.2662	13.9306	80.4834	11.4493	25.4308	17.1748	18.1178	5	349.754	5	1792.59	33.0297	189.078	139.663	175.369	118.185	275.615
ASHGA5P009492	20.6062	13.9875	20.5077	16.4303	37.6912	22.2985	16.2766	17.2887	27.0159	14.7265	24.2729	30.1416	5	25.9501	22.6857	21.5772	16.806	30.0406	32.4557	30.4637	28.8271	121.866	72.8946	157.183	147.501	28.0722	88.4697	57.4591	116.337	108.677
ASHGA5P008403	12.0001	29.7181	37.6692	25.8528	18.0895	16.1345	11.5756	13.9211	20.0368	12.8489	54.3927	29.2131	38.9953	32.8344	21.8821	41.5106	11.6765	26.236	50.6115	15.7835	59.8784	689.309	445.593	701.503	438.051	928.051	1542.08	1245.95	1183.32	992.441
ASHGA5P050442	568.509	680.007	502.888	425.813	145.827	436.853	220.932	416.63	372.672	570.832	216.651	274.196	275.762	159.702	336.314	285.056	88.3164	157.67	228.069	133.535	494.459	467.035	643.431	603.866	877.213	520.767	576.66	587.925	432.212	422.183
ASHGA5P011124	936.85	416.222	718.19	335.568	929.849	243.183	466.603	324.073	807.282	456.175	52.955	206.693	135.377	136.081	119.185	188.296	70.7891	130.773	63.5081	105.925	15.5276	57.1117	47.5304	23.3635	26.9254	104.177	52.0001	372.454	37.8222	105.457
ASHGA5P054369	216.015	386.891	267.678	275.157	338.607	325.477	225.53	175.271	227.864	436.896	539.865	402.42	578.106	353.992	569.472	474.303	177.286	320.189	611.999	270.716	390.91	1401.96	1166.51	1561.55	2873.61	314.184	625.529	301.182	549.934	588.248
ASHGA5P011373	3245.42	4537.93	4833.44	3215.2	730.055	4720.6	2189.42	4072.4	3139.46	4268.42	796.298	1135.67	1528.15	744.145	1561.74	1120.63	281.28	700.508	907.595	359.964	74.279	2022.54	1063.76	1521.63	570.831	3091.36	2545.14	3233.29	2611.07	2010.97
ASHGA5P053724	32.55	42.6855	42.7046	37.1749	39.387	36.7179	30.0119	28.804	38.2343	52.8464	107.94	77.7646	86.9361	76.2735	79.5315	71.5664	59.5318	75.791	128.314	75.7745	106.049	117.642	143.25	133.422	208.12	24.9739	118.853	1301.67	108.805	113.157
ASHGA5P008787	3616.75	2921.72	4132.19	2953.22	3489.95	2951.75	2301.7	3229.43	3401.67	3128.17	2941.76	2908.95	4350.13	2679.21	4594.76	2866.24	1196.59	2732.12	3569.01	1503.28	255.042	1539.85	1745.65	2071.46	1953.02	2597.71	3381.57	1522.64	1988.47	2541.25
ASHGA5P052677	28.5746	66.1267	122.109	107.261	66.6274	180.078	61.2602	18.8036	24.2389	103.983	16.2282	29.3323	27.3629	37.483	29.4811	24.3573	6.66217	29.415	34.7999	13.809	15.0563	121.674	65.9542	210.883	70.1998	70.1342	128.548	72.704	112.401	124.952
ASHGA5P005152	741.618	829.092	453.146	768.641	842.153	400.959	745.804	438.991	802.123	1178.59	1988.12	1363.84	1690.16	1396.42	1964.08	1520.48	820.295	1389.1	2242.5	1042.17	671.178	467.216	1002.04	407.753	1131.76	146.526	432.932	183.948	282.145	263.942
ASHGA5P004433	73.0376	78.9802	75.0668	71.5768	77.9488	84.2852	71.8409	62.6289	86.988	99.9185	121.29	128.435	146.909	123.871	159.386	224.649	70.785	115.924	155.633	85.1175	242.046	341.648	427.291	382.733	634.004	108.17	317.418	115.614	272.531	276.377
ASHGA5P019631	6295.17	14239	7000.01	20686.8	1195.03	16174.1	6369.97	7305.07	5404.63	8353.52	1508.88	4224.37	912.684	774.226	914.001	4068.62	652.169	834.371	1618.22	799.94	105.128	2735.13	1527.11	9769.04	1942.38	49949.4	8037.19	14148.1	6851.76	5360.85
ASHGA5P012796	281.263	293.405	304.241	285.154	56.1501	486.374	155.966	230.335	187.855	419.483	84.7873	117.776	146.377	64.2056	134.121	81.0381	25.7249	64.9872	104.844	35.3694	5	600.059	201.854	533.592	237.2	914.691	1727.62	1040.79	503.145	762.043
ASHGA5P002999	762.711	1478.68	1181.99	853.794	219.237	1001.69	493.59	983.65	681.593	931.976	467.445	385.28	226.309	329.888	221.68	361.186	228.074	300.048	515.422	328.851	306.16	1336.01	959.135	1104.86	615.914	5486.98	1227.48	858.664	1035.79	652.839
ASHGA5P049964	76.6866	49.9291	33.177	81.6878	142.514	41.5912	38.8123	45.9419	99.0671	56.4575	59.3178	107.426	103.341	71.5451	108.54	97.8731	87.4576	69.8418	79.7457	113.466	2474.39	2756.95	1293.75	2967.43	2633.43	272.836	1606.22	360.69	1439.42	1476.28
ASHGA5P035030	15.478	15.786	21.5797	23.6996	18.4607	13.5111	16.5283	17.6205	21.5259	18.0389	26.0671	21.9017	23.1418	23.0211	29.4777	28.2628	10.4298	25.9931	29.0411	14.8631	30.5942	122.618	91.4241	147.183	115.752	29.7692	133.507	39.0597	123.767	91.7389
ASHGA5P049213	257.755	404.5	360.309	482.193	133.434	436.423	210.737	333.176	244.468	477.084	221.223	235.212	194.227	182.869	225.389	249.173	86.6599	160.264	234.358	106.95	579.558	847.477	1182.41	1090.46	1360.88	908.31	1252.15	850.812	797.176	888.575
ASHGA5P009107	783.227	740.34	878.579	449.416	518.088	683.971	420.639	734.242	669.669	607.512	348.776	292.279	431.996	159.622	420.38	300.884	91.8901	151.759	348.538	94.965	242.689	267.929	394.386	343.901	430.377	426.041	386.275	471.428	384.635	251.937
ASHGA5P031628	42.8468	61.995	42.7624	58.1837	48.7933	59.1632	51.8743	41.383	67.9972	88.1982	93.3735	85.0427	87.375	91.614	107.388	108.345	43.5079	95.8468	97.8518	64.0479	61.6695	124.031	149.611	146.664	315.469	63.1932	101.633	82.1054	93.2326	91.777
ASHGA5P036523	105.926	115.645	102.939	100.858	85.4759	100.46	91.6822	77.8939	115.874	126.164	182.602	149.961	166.256	166.553	155.323	192.504	86.0276	166.879	212.195	101.142	247.649	483.249	590.598	754.755	838.997	514.189	650.36	1215.57	511.033	419.316
ASHGA5P021693	34.4515	35.7215	101.155	35.1619	35.0238	30.7886	32.5126	29.9133	38.0647	42.9191	85.482	62.2556	64.1902	57.496	57.4127	62.3684	26.769	62.006	75.7921	38.2487	162.238	456.716	463.331	681.186	459.886	191.77	906.588	276.17	786.553	296.255
ASHGA5P038022	62.9694	155.247	208.067	352.688	113.953	183.461	108.551	37.0503	64.0835	311.79	38.5106	392.802	224.755	289.986	228.3	374.459	37.1431	266.688	40.9808	49.447	41.7709	293.419	223.1	53.6896	981.334	140.617	150.808	491.138	139.725	310.38
ASHGA5P007266	5	7.57574	6.90495	5	5	5	6.27308	7.34626	5	5	5	9.10761	8.82501	5.94338	5	5	5	5.18074	7.94275	5	38.9644	71.0288	53.1062	42.5649	85.515	15.4406	80.3852	72.2186	49.0718	75.4583
ASHGA5P002446	9.60138	16.698	12.7518	21.4176	15.1078	16.0471	17.3092	21.8415	18.98	15.454	17.4026	27.6727	22.95	25.5863	15.248	28.1507	22.5665	26.1313	29.193	24.0321	200.362	441.422	346.791	638.825	1187.65	26.4969	226.713	61.0002	185.974	248.203
ASHGA5P011384	90.7453	654.631	86.5662	114.925	59.8353	109.434	86.2005	75.0897	101.996	137.713	155.342	630.174	152.131	147.697	188.082	550.071	109.99	150.49	141.002	134.772	60.4531	965.092	272.337	950.16	483.493	277.879	410.269	384.408	461.877	533.348
ASHGA5P003201	628.132	537.489	724.054	465.193	223.986	497.976	320.661	681.812	500.477	696.51	267.552	238.118	278.527	188.788	310.65	233.446	88.5403	190.984	292.581	141.967	84.2648	791.6	550.956	663.441	442.824	1676.06	546.816	811.362	486.181	976.334
ASHGA5P000770	3269.86	2134.75	1043.5	2555.85	183.278	1514.69	812.52	5227.63	2647.47	3097.92	582.829	500.304	269.676	234.231	311.538	505.699	549.532	243.095	542.856	645.434	18.2201	10.6514	24.5119	19.439	46.7233	5.31712	15.8437	8.33916	18.7158	20.5527
ASHGA5P005006	11.4385	5.52885	8.10046	9.27744	5	5	10.0958	13.2448	7.09661	19.3686	43.8958	5	5.33539	5	5	5	5	5	33.7979	5	5	28.8952	5	20.7377	5	84.0601	41.4574	57.5467	71.3625	56.1362
ASHGA5P004659	1478.81	2546.63	1295.72	5427.06	530.111	1292.42	806.968	960.192	907.835	1534.37	477.668	937.963	676.206	253.465	762.575	1001.6	105.103	323.031	490.622	160.131	1569.23	2907.45	2040.39	3975.44	2479.35	3804.55	4319.7	3708.64	3075.1	4637.23
ASHGA5P049986	914.617	666.593	616.347	594.36	159.482	641.231	389.172	809.903	562.183	756.705	163.583	138.838	106.427	67.7296	101.865	148.76	38.8656	79.6712	177.745	46.7794	41.0594	632.481	308.074	750.015	422.569	1666	705.026	1370.57	630.225	903.617
ASHGA5P009301	467.819	360.75	421.141	683.367	175.549	241.392	198.203	536.78	335.372	508.411	113.009	181.43	148.954	184.092	144.03	157.371	65.0092	162.479	119.16	88.0063	38.1058	47.2468	77.6837	101.101	87.2728	342.548	151.924	476.95	130.717	75.1203
ASHGA5P013234	733.923	371.262	490.779	554.792	521.708	469.562	441.138	531.068	673.604	779.869	412.663	320.287	252.71	337.166	254.748	313.82	144.592	342.538	418.435	211.425	118.554	461.1	300.662	609.424	534.343	552.036	567.2	862.868	432.705	380.959
ASHGA5P014805	67.49	221.351	144.078	93.0462	69.9663	163.809	180.654	64.3205	81.3224	274.826	95.5299	154.998	86.7389	63.5725	77.7899	167.958	26.6146	71.5001	91.9188	32.1653	59.8405	105.825	137.187	166.314	206.236	290.686	242.543	152.594	262.998	154.88
ASHGA5P054762	24.0938	20.5139	17.7998	21.1126	9.59275	22.9514	19.1844	19.3698	18.8719	16.5003	21.9622	22.7659	22.6288	22.5152	20.348	18.3065	10.0362	26.2006	24.7852	9.64431	36.2725	38.6823	45.3585	46.3476	45.3152	13.2902	35.3695	7.86981	36.3476	50.6231
ASHGA5P027939	28.5199	39.3056	43.9543	28.1742	10.7738	36.804	26.5643	37.4016	25.8804	32.2421	28.2886	25.5369	25.7584	22.4012	20.2908	19.1368	9.31331	23.196	24.5962	9.31505	5	15.1549	11.6411	27.8632	19.1638	21.7064	21.7062	49.0587	34.1025	28.5539
ASHGA5P011895	5189.07	2311.44	3443.56	1875.17	6013.67	1752.35	1897.25	2553.84	4516.05	2205.64	3677.45	2958.16	3289.67	3484	3185.41	2870.34	1349.04	3850.72	3824.36	1686.7	4735.3	5365.42	6177.86	7974.32	5445.19	9322.15	5673.75	5034.68	4346.87	3868.84
ASHGA5P053344	18.884	24.7441	24.9421	28.2824	22.5986	26.1175	23.3139	22.4271	30.2959	22.2528	55.4288	34.173	43.4726	44.4254	39.221	38.72	20.2041	43.3148	58.8187	21.0936	42.932	54.291	86.6403	62.194	165.812	20.6814	59.0246	25.0585	51.4479	70.3407
ASHGA5P011039	373.312	197.142	220.666	230.799	336.603	319.14	153.314	329.275	344.637	303.529	224.061	90.478	153.501	114.181	143.523	98.6031	120.053	104.256	228.733	144.298	48.8196	274.827	218.223	184.235	265.136	524.722	261.391	1087.09	273.016	262.753
ASHGA5P005475	5753.49	4575.08	5909.34	4287.89	2834.7	4132.14	3363.32	7051.79	5719.27	4688.62	3493.65	2819.8	5558.26	1820.41	5408.58	2667.96	582.602	1706.38	3692.95	697.294	5	587.693	136.15	861.498	162.114	3484.18	2217.67	2753.25	1438.11	1096.3
ASHGA5P009229	1622.94	1235.48	1422.32	1317.24	1103.68	1289.83	616.049	1293.15	1128.42	985.704	468.698	453.95	501.008	200.399	453.35	429.862	113.852	228.872	553.489	127.326	412.992	1172.31	1399.3	1586.36	666.674	2160.91	1397	862.171	1532.03	1255.84
ASHGA5P051581	398.33	310.65	256.467	189.045	104.768	382.067	209.834	430.263	195.41	255.098	59.3241	84.1892	59.7418	32.9504	43.8736	74.114	17.1345	28.8983	46.7561	27.1493	98.2312	195.08	424.207	1080.61	46.3866	977.556	519.712	538.513	602.377	239.142
ASHGA5P005531	35.1426	23.1433	28.8778	27.4098	13.0893	13.4403	10.9213	16.8571	22.8777	18.3507	57.9719	22.4817	29.752	11.8971	20.7918	15.9941	10.0038	16.2155	78.9274	6.56828	14.6757	79.0641	46.8058	97.99	90.725	78.062	110.072	151.442	69.0941	100.125
ASHGA5P030468	126.767	182.749	200.311	143.177	106.425	174.282	71.3193	102.431	101.797	130.051	126.51	125.244	127.603	111.165	132.739	103.298	47.2289	75.2526	158.417	47.0731	36.9466	187.344	164.607	315.543	324.228	276.308	268.283	404.526	179.551	211.45
ASHGA5P005257	30.7049	5.08687	11.4308	17.6119	23.4758	8.76513	13.8421	19.1536	15.2118	17.7392	30.5496	24.3656	8.78715	21.6352	13.9748	28.0077	24.7712	26.0116	39.9298	20.7674	32.5333	67.9633	79.4861	57.0746	57.1008	8.39639	44.4709	8.96392	45.1249	43.674
ASHGA5P051106	54.2423	72.8418	39.7274	47.6942	77.5914	31.6836	44.201	30.3047	43.7733	64.9663	203.816	74.8519	40.9304	29.9717	32.8789	63.5718	16.3373	27.6073	54.406	7.39384	76.6942	481.26	544.59	514.652	98.6218	176.842	448.881	313.335	411.529	501.548
ASHGA5P013926	660.478	1065.98	828.131	1318.43	393.871	643.01	319.212	445.151	375.43	1424.84	42.7245	241.142	298.744	129.57	315.283	216.934	46.4012	145.605	53.9493	32.1558	82.6074	215.312	266.753	94.6535	243.198	1036.33	343.541	2529.01	148.157	350.312
ASHGA5P048334	17.3194	12.1249	20.7849	16.7536	27.181	14.9971	16.7577	13.4058	19.648	21.3159	49.397	21.5567	34.2427	21.604	31.2312	26.3041	19.94	30.3326	46.5605	31.4961	17.1428	73.6357	78.7162	97.016	66.4656	38.4067	58.8316	76.2767	42.3923	48.2509
ASHGA5P039008	378.448	179.979	235.569	839.033	125.888	164.64	161.222	484.41	300.06	520.152	191.428	102.969	77.2198	82.1512	90.3803	98.8049	49.9339	108.327	179.305	64.2044	63.9962	109.495	141.825	234.735	175.046	243.361	249.175	812.187	226.059	102.875
ASHGA5P012936	32.4141	37.7504	21.463	19.7981	14.6534	14.8777	10.5602	17.1502	16.0272	42.4014	31.2242	20.9996	17.0391	5.10919	15.982	18.1607	14.1256	21.1139	35.0293	5	21.4261	117.114	93.002	117.113	194.657	87.4117	156.744	152.871	112.862	124.797
ASHGA5P009360	408.483	818.178	634.041	875.519	263.962	1192.43	485.044	588.945	302.939	577.264	320.532	221.84	220.305	152.197	160.892	363.359	236.131	330.149	334.481	135.788	326.333	399.529	577.36	534.189	1763.84	152.126	349.127	215.059	236.615	448.365
ASHGA5P006105	2408.42	1940.26	2028.95	2172.41	1871.07	1863.21	1749.25	2406.59	2035.73	1544.05	1248.95	1257.88	740.409	1119.99	1255.1	1147.42	692.315	1238.04	1300.25	766.367	1844.92	2285.59	3319.88	3342.39	2559.55	11675.5	7530.04	24445.4	4468.62	3294.7
ASHGA5P007624	149.026	57.3777	64.2032	90.193	137.061	46.7898	51.541	76.7408	143.442	60.0836	342.77	131.826	149.626	122.311	111.335	128.627	88.7056	128.257	336.646	56.4413	75.0383	262.301	239.838	171.97	937.307	271.431	664.625	319.834	231.774	546.972
ASHGA5P010396	23.4518	12.6729	18.6039	31.4204	15.2257	24.856	13.104	22.2278	20.4129	48.3569	7.56857	13.0416	5	5.67082	5	5	5.67155	9.79288	9.98998	7.98509	22.8976	311.694	291.908	654.407	159.32	1595.8	608.554	1783.61	567.993	206.514
ASHGA5P011187	93.531	137.764	136.689	166.141	95.3737	82.2293	121.901	105.879	82.7673	102.282	262.238	191.438	236.141	199.995	158.533	327.277	160.151	252.818	374.309	118.784	94.3905	329.52	333.257	755.846	533.746	55.9002	301.668	108.444	442.929	436.09
ASHGA5P001953	5	12.7914	20.8327	23.3987	5	21.1219	8.01943	6.39213	5	25.1511	18.9115	11.9717	19.1834	10.4691	17.9191	13.8644	18.2981	5.38864	21.6346	6.97797	5	84.4358	37.8213	242.973	57.1625	208.213	146.136	240.468	139.104	96.6865
ASHGA5P029916	11584	15933.9	13699.3	34479.8	5185.21	10580.5	20309.9	15354.3	12186.8	19224.9	5060.73	10107.3	16341.7	14151	17102.7	9252.61	2577.87	13061.4	5013.4	3599.45	5	8365.98	3794.85	7156.25	2531.18	12936.6	6424.61	17240.3	10413.6	7093.21
ASHGA5P013152	35.4395	25.913	50.4145	47.4055	23.9029	33.1749	35.5984	23.4045	26.1316	48.0672	57.9533	39.0323	50.226	42.7524	44.6986	57.8808	27.6389	47.1617	70.3477	22.6761	200.922	596.356	566.78	709.665	722.208	278.42	745.899	515.06	568.894	523.504
ASHGA5P055783	2834.36	1537.36	3065.39	3853.4	2061.8	1658.25	1802.17	883.043	2330.61	1418.29	471.207	760.548	767.521	408.065	724.525	757.684	227.891	448.147	508.985	173.084	324.617	1278.77	799.65	624.163	662.871	1019.57	1520.83	1007.81	2281.11	1894.05
ASHGA5P005759	1736.31	1687.57	2012.56	1331.07	471.252	1861.93	814.174	1605.11	1126.76	1927.16	298.991	476.469	555.677	148.59	541.074	485.024	83.7818	153.261	316.283	81.0816	124.541	589.626	654.603	1131.56	258.213	1899.08	1303.15	1529.69	468.384	576.549
ASHGA5P041562	585.076	450.067	460.922	541.857	348.721	665.025	309.878	398.516	396.963	640.112	263.184	192.361	239.407	187.685	214.153	221.229	78.6498	245.308	263.987	89.2945	184.017	326.711	403.222	385.818	874.164	290.959	400.922	238.457	273.96	319.034
ASHGA5P052527	138.043	137.19	247.955	288.625	246.937	100.706	97.3235	93.8375	120.171	237.113	1540.35	245.417	363.457	245.613	296.849	319.424	108.68	230.287	1582.22	104.737	584.043	552.389	608.721	507.031	893.818	103.106	513.435	169.597	323.682	346.705
ASHGA5P004539	131.246	56.6708	77.2476	148.689	195.121	97.6737	67.091	65.1106	124.279	96.3699	158.105	86.9514	266.821	188.058	266.291	82.1805	94.9327	180.73	169.994	100.626	24.7122	138.089	146.643	99.5545	161.434	172.403	211.946	311.818	247.324	107.487
ASHGA5P055130	285.12	121.741	230.166	836.312	134.295	334.947	171.243	312.403	185.634	351.481	43.567	68.1764	84.8366	112.882	91.9395	71.5354	81.1468	119.636	56.3977	86.0465	77.5064	133.628	205.175	114.492	126.106	89.4423	153.62	126.378	99.2125	57.0055
ASHGA5P005867	112.941	77.603	123.649	234.229	25.0347	128.68	78.5265	146.473	76.9334	230.239	25.1106	66.3616	8.78971	35.817	34.0079	50.6437	5	28.0562	31.9439	16.9649	5	176.051	27.5144	335.712	25.7271	151.511	332.756	28.3182	126.942	88.7552
ASHGA5P026881	17.7102	17.107	16.6522	21.0163	22.777	19.3106	15.4144	28.6395	21.9534	18.3157	47.4413	49.2865	42.598	48.3461	38.0656	36.462	30.8997	45.0063	64.9323	56.7564	82.8496	105.384	124.196	162.978	129.643	34.0005	124.34	42.8805	95.4339	107.285
ASHGA5P035231	199.316	280.91	332.268	215.417	145.355	119.953	193.139	190.249	213.731	177.617	237.712	376.957	438.273	277.007	417.09	366.552	103.509	168.308	315.749	204.272	287.428	324.492	413.574	351.469	693.519	106.216	279.338	149.296	245.533	239.657
ASHGA5P004456	373.319	368.193	271.17	391.02	322.332	277.471	289.846	287.159	324.131	376.058	477.517	496.414	452.717	502.139	470.258	552.185	260.992	509.863	610.182	365.897	829.712	1166.23	1205.38	1273.99	2336.58	296.185	1106.18	415.486	887.964	843.486
ASHGA5P015292	1581.58	1454.83	1174.2	1210.25	712.071	1243.01	488.81	811.257	1165.76	1249	1988.14	629.356	897.447	289.202	863.245	615.159	62.3122	285.702	2307.32	92.4837	110.202	810.547	329.237	884.467	452.389	2272.75	2037.89	6072.59	1193.01	985.428
ASHGA5P008165	5189.47	2675.66	4280.39	11422.1	2223.19	3143.89	2713.55	7043.7	5143.31	8414.34	1176.54	1280.21	1710.83	1751.43	1659.38	1122.38	635.666	1678.99	1289.54	896.571	20.5791	570.578	323.179	951.781	180.85	3583.41	1970.14	2648.98	1493.24	737.56
ASHGA5P053246	1732.28	1186.21	1539.85	953.478	944.897	1250.86	934.785	1481.02	1485.24	1351.44	578.953	637.363	1484.66	581.082	1647.53	601.223	169.587	530.708	615.927	271.278	5	524.168	205.731	651.616	145.541	1803.15	3224.63	1346.74	1051.98	756.268
ASHGA5P015863	4818.18	13900.5	7880.73	5599.75	1040.64	7665.93	6169.03	2318.05	2216.3	8655.85	871.734	2786.34	1729.59	503.11	1810.97	2904.97	108.398	543.614	997.774	138.7	518.293	2950.87	2465.72	2861.6	1668.82	1420.68	3429.68	2463.42	2974.64	4524.47
ASHGA5P035195	109.596	99.786	90	105.957	81.2507	66.2298	91.2714	106.02	99.202	110.371	92.8219	131.827	159.101	147.612	156.45	131.125	63.4035	144.758	115.728	113.067	82.4834	302.697	323.959	395.005	420.438	141.248	261.915	128.691	222.718	269.959
ASHGA5P017464	100.777	250.779	250.82	154.36	56.2893	228.056	104.117	82.1967	82.0036	187.037	61.393	120.598	56.64	51.7861	66.7801	125.73	24.3863	40.8316	39.1128	36.9815	23.0112	125.336	109.569	111.239	93.9925	386.477	72.6857	431.24	90.8898	123.686
ASHGA5P050301	75.7869	109.463	112.018	71.4636	30.6646	78.7712	47.7052	41.6238	68.3715	91.7897	7.06014	39.4608	21.1484	20.7673	22.8705	30.9058	5	22.7794	6.01081	5.07211	5	146.395	16.6649	302.495	18.617	1011.26	385.237	575.486	314.355	228.789
ASHGA5P013353	2017.74	1503.72	1479.15	1500.12	1278.51	1126.54	1184.51	1475.66	1640.93	2218.01	653.353	788.96	1503.91	533.682	1529.68	868.035	236.436	507.998	806.881	314.377	729.04	791.31	873.866	890.261	3193.56	1490.24	1055.25	650.366	752.43	612.636
ASHGA5P013798	184.6	164.011	149.858	159.112	93.496	176.299	74.7477	109.883	196.841	129.829	56.3582	90.0234	72.4071	38.7558	71.7213	117.337	15.7001	29.6459	68.6714	18.8586	5	181.843	63.1443	34.1986	37.7646	725.237	198.215	405.247	122.765	148.868
ASHGA5P011272	15.2005	16.3997	9.73219	19.3572	19.3934	21.7296	11.3777	18.1386	19.4293	17.547	27.618	29.5985	30.8029	25.4542	23.4705	24.4571	9.98715	21.2336	30.9498	13.5423	40.5108	108.155	135.996	187.809	130.174	108.159	106.445	183.066	109.405	125.487
ASHGA5P041440	22.5227	31.0842	15.4	31.0824	24.4221	26.2103	23.5998	22.0855	28.436	35.8756	70.7786	54.1487	53.3498	51.4412	55.6228	46.8734	19.9685	34.3388	67.7887	25.2058	20.0821	143.499	102.028	131.956	235.26	34.4769	109.617	49.0101	77.9533	96.8062
ASHGA5P003883	150.383	151.896	140.27	125.675	118.973	107.25	130.11	109.785	153.789	131.173	241.024	157.343	200.46	151.402	200.287	207.614	104.706	166.818	253.275	134.521	310.196	399.338	569.472	583.612	547.165	84.8261	426.08	125.851	362.959	310.523
ASHGA5P004050	1319.98	1215.04	1154.57	801.323	691.342	863.442	664.855	1185.5	1242.8	989.805	313.578	287.945	450.441	173.884	454.872	490.979	52.5645	173.337	326.469	64.4728	14.3924	477.23	371.486	589.236	193.313	822.131	1096.89	870.092	708.768	624.392
ASHGA5P013757	103.366	177.895	195.111	118.471	89.8647	170.213	122.082	88.2481	112.294	171.274	177.183	179.046	207.393	144.667	210.79	194.839	62.1545	143.813	170.093	80.5578	353.584	787.153	665.912	474.087	796.135	293.613	845.675	432.497	666.837	958.731
ASHGA5P037328	1058.95	1200.55	2096.08	1232.2	1239.38	757.777	1217.98	1311.73	1201.79	1134.98	2716.12	1787.69	3137.29	1339.38	2759.23	1739.29	988.276	2475.94	3042.19	1207.63	6458.53	7739.81	10302.5	17561.3	7511.29	1304.2	7120.1	1915.01	5218.5	5025.64
ASHGA5P052889	78.4892	105.462	106.003	88.4307	72.7108	79.7179	63.2103	69.7738	90.3333	89.2167	129.284	105.436	124.064	94.5298	138.895	104.062	61.7849	93.5801	143.404	77.7186	215.543	1263.12	872.077	1476.25	1401.73	185.695	701.461	277.894	605.464	631.819
ASHGA5P002137	207.762	201.916	194.22	177.547	196.273	187.434	164.375	154.352	203.745	238.356	341.75	259.633	318.069	251.646	341.334	289.107	141.932	284.59	357.912	189.967	667.068	389.478	692.935	380.341	967.248	133.955	363.805	154.582	301.676	492.924
ASHGA5P027606	56.8352	78.1334	60.412	80.6409	35.4483	74.0492	53.7203	41.2822	54.65	98.0252	69.4671	61.3656	75.8352	55.9988	83.6821	61.126	31.3952	53.562	78.3887	34.4704	78.6046	1225.51	490.722	1216.45	320.375	1083.14	1019.63	901.612	1015.94	1684.37
ASHGA5P021831	410.581	280.845	282.139	222.518	271.161	302.534	115.062	259.828	318.764	305.327	105.074	121.391	149.361	100.094	141.484	138.097	23.2802	99.5768	117.035	30.883	472.637	780.129	927.463	645.967	1154.58	668.611	1036.57	1480.13	740.638	661.295
ASHGA5P012954	87.6908	156.658	93.2857	85.4347	59.1317	181.977	74.757	90.3954	71.9127	169.566	180.226	25.6693	23.6496	37.0975	24.4629	29.3531	10.5978	41.2559	199.308	12.1996	20.6203	53.3079	54.9364	34.7	281.42	71.0863	77.4721	131.6	90.2977	54.8573
ASHGA5P011840	375.366	678.412	767.318	840.238	174.77	1019.17	265.912	320.479	206.225	581.762	138.849	200.928	173.206	183.631	187.001	175.138	50.7081	171.675	115.776	69.0157	661.82	3246.87	2016.51	5969.1	1973.41	3729.1	4342.92	9337.11	3355.39	4279.54
ASHGA5P055171	43.7484	262.146	47.5691	54.0941	45.5613	41.3575	49.3985	38.3648	46.5788	48.9598	72.7983	245.861	85.9086	68.7225	80.8958	237.47	48.0448	58.4466	82.8688	57.3346	124.473	207.19	214.869	250.308	325.286	43.1232	167.722	71.9167	192.286	190.213
ASHGA5P015619	42.2645	34.8855	29.3526	37.2263	32.223	29.9587	34.7654	38.5374	44.9574	33.0329	55.2098	54.3029	62.8725	56.6453	59.8417	55.9433	45.0812	63.5706	61.028	49.5439	195.473	509.905	830.559	434.585	320.926	90.2455	1986.29	333.24	898.776	311.162
ASHGA5P033116	271.659	472.33	1098.22	469.358	784.934	315.978	428.771	844.299	401.029	618.039	1966.79	1137.4	2254.24	1237.84	1380.51	1102.68	1034	5693.83	1993.75	1288.8	318.701	233.777	422.894	384.84	378.579	127.187	206.606	267.548	175.837	332.159
ASHGA5P009186	37.9304	39.4229	28.8429	51.2484	40.9613	34.003	37.4854	38.6989	45.1285	46.6559	74.8905	70.3682	84.0602	61.5134	97.7003	68.1804	40.775	69.7374	93.6483	59.2876	134.793	116.49	157.847	140.219	188.201	28.7509	113.459	72.8332	83.3387	85.9318
ASHGA5P004744	37.6335	41.7939	28.005	49.7717	29.6401	31.0426	29.0686	33.6949	32.8629	42.2062	55.1484	67.9835	70.7744	57.7421	69.1066	70.8718	17.4971	60.3282	74.5118	38.3511	106.625	484.299	351.356	1231.09	536.339	117.328	482.943	259.495	447.184	471.622
ASHGA5P019430	980.446	1609.27	1778.59	1391.85	675.094	590.326	1245.61	783.537	949.903	1872.63	949.005	1184.75	1422.16	1204.4	1571.37	1218.24	421.73	792.104	1079.41	666.558	1020.91	1147.76	1524.5	1142.37	1935.64	295.036	1018.98	476.221	760.954	1042.39
ASHGA5P036585	38.6222	34.929	20.3365	46.1712	52.038	41.4994	27.6129	31.2712	42.1493	38.4804	67.6405	80.7344	103.197	65.4918	96.9023	92.0088	62.4509	65.6254	80.3911	84.2087	258.827	143.184	231.208	212.36	1794.93	44.0059	140.909	90.7976	123.838	142.025
ASHGA5P052513	34.4108	31.5534	16.8338	32.4857	37.3082	20.7745	28.5679	29.7861	30.3473	37.1432	39.5109	47.858	32.0806	39.0378	72.0215	42.0534	27.9722	37.941	45.2117	41.842	63.1538	112.611	88.4992	68.7955	108.072	19.6528	69.3602	31.2676	69.0424	173.745
ASHGA5P017596	1029.29	1012.49	1229.56	534.795	613.876	1290.19	472.206	731.075	667.54	1031.82	311.58	277.915	666.698	199.458	649.803	255.028	52.9662	217.378	333.151	69.0155	52.7682	268.402	416.327	212.84	285.618	2522.99	385.443	1931.94	242.272	312.567
ASHGA5P007560	371.562	424.031	342.575	460.793	403.97	315.212	365.611	315.381	447.278	503.114	916.774	685.982	784.88	658.504	794.607	717.809	471.942	607.379	1179.28	541.025	2470.38	1266.6	1853.61	1728.96	4395.01	298.722	1573.8	470.678	945.536	889.019
ASHGA5P002836	296.827	462.742	278.023	463.632	835.497	301.833	452.476	237.541	421.709	699.765	2185.96	1357.13	1771.5	1114.01	1971.83	1362.87	574.938	1032.41	2194.86	760.671	487.692	315.479	495.175	411.918	714.66	130.048	315.638	129.464	306.622	334.131
ASHGA5P018967	2341.43	2458.36	2313.84	1795.43	1040.55	2088.8	1003.85	1779.2	1737.23	2422.53	607.332	1011.41	1154.52	497.278	1162.08	998.461	174.106	547.467	657.934	218.955	611.1	1568.32	2119.67	1586.21	1646.96	2745.01	2205.76	2610.76	1429.34	1689.28
ASHGA5P041652	61.1878	73.7797	48.6068	67.5426	55.7217	61.1403	59.4945	57.6701	62.6171	73.5663	129.111	106.766	117.968	97.6323	119.891	98.6016	45.8371	91.1408	148.719	57.7711	191.902	222.069	239.757	300.501	342.05	76.6785	207.139	129.055	207.407	210.655
ASHGA5P050140	569.829	866.037	661.932	791.24	1222.9	456.625	712.45	415.985	684	1069.74	2581.41	1468.68	1934.48	1322.45	1951.26	1357.02	666.472	1397.41	2632.91	855.707	3499.06	3572.51	5149.4	3737.72	9024.43	655.763	3042.51	920.264	2343.91	1848.89
ASHGA5P014337	24.6138	22.2016	36.3388	35.1676	22.0489	32.9055	25.1749	23.5384	29.7725	29.2699	44.1292	36.226	59.0299	43.3905	48.9678	38.7072	20.786	55.0867	64.4375	32.6553	156.836	504.716	346.832	655.556	495.977	112.541	311.219	361.594	319.134	316.684
ASHGA5P008405	2079.49	2439.04	2898.33	2166.19	1368.07	2414.77	1157.98	1313.34	1262.32	2659.69	802.94	809.435	1118.25	527.204	1084.19	824.197	162.383	503.71	757.406	180.594	365.073	1318.73	1667.56	1767.64	1788.36	1180.99	1951.15	3283.12	1454.17	1489.49
ASHGA5P026169	125.562	59.7877	125.105	130.625	107.004	88.4916	44.5976	84.127	56.5928	57.7366	188.432	76.7435	92.8708	86.6334	138.346	105.853	100.737	172.141	263.743	51.2151	144.177	240.013	383.997	295.949	330.878	54.1452	237.845	77.1263	111.64	182.714
[truncated: 23,363 more rows]

## Sheet: Table S3
Supplementary Table 3: Microarray Data from clinical specimens (lncRNA)
[truncated: 36,308 more rows]

## Sheet: Table S4
Supplementary Table 4: Microarray Data from clinical specimens (miRNA)
[truncated: 3,545 more rows]
[truncated: 11 more columns]

## Sheet: Table S5
Supplementary Table 5: Differential expression of lncRNA in a three-group comparison of microarray data.
[truncated: 6,367 more rows]

[truncated: 3 more sheets: Table S6, Table S7, Table S8]
